# Supplementary material for: Cysteine-rich protein 2 accelerates actin filament cluster formation
Source: PLoS One. 2017 Aug 16;12(8):e0183085. doi: 10.1371/journal.pone.0183085 (PMC5558965; doi:10.1371/journal.pone.0183085)
Supplement: S1 File — (XLSX) [file pone.0183085.s001.xlsx]

## Sheet: CRP2
I(Q,c)/c data of CRP2
	I(c)/c
Q (A^-1)	c = 4.3 mg/mL	5.7 mg/mL	7.1 mg/mL	8.6 mg/mL	11 mg/mL
0.00866246	161.779	145.968	132.526	122.422	107.867
0.0089419	147.674	134.467	122.123	112.043	100.288
0.00922133	133.901	122.429	111.558	102.326	92.7243
0.00950076	121.947	111.945	102.276	94.3367	85.9134
0.0097802	111.888	103.004	94.5303	87.8277	80.5233
0.0100596	103.607	95.8016	88.4683	82.4749	76.213
0.0103391	95.9824	89.1002	82.8813	77.0511	71.8468
0.0106185	89.0482	82.8971	77.4486	71.8981	67.7214
0.0108979	82.9103	76.7473	72.3872	67.5968	63.951
0.0111774	76.8015	71.3269	67.7642	63.8188	60.5133
0.0114568	71.6239	66.7241	63.9805	60.5599	57.4202
0.0117362	67.2919	63.0279	60.9774	57.6848	54.937
0.0120157	63.8272	59.5459	58.2278	54.9916	52.6775
0.0122951	61.0468	57.1264	55.6651	52.5637	50.7958
0.0125745	58.2769	54.9589	53.2017	50.2	48.9596
0.012854	55.5117	52.3965	51.1577	47.9355	47.3528
0.0131334	52.6367	49.826	49.1929	45.8286	45.8446
0.0134128	50.3548	47.6478	47.5175	44.2989	44.5073
0.0136922	48.4272	46.0388	45.9555	42.9577	43.3302
0.0139717	46.4541	44.3144	44.1107	41.5544	41.9684
0.0142511	44.2262	42.4845	42.1137	40.1296	40.5957
0.0145305	42.1385	40.8588	40.607	38.9836	39.4705
0.01481	40.4219	39.3214	39.4607	37.9737	38.559
0.0150894	39.1894	37.9843	38.7247	37.0564	37.6829
0.0153688	38.1965	36.8038	37.8956	36.1668	36.7974
0.0156483	37.492	35.9534	37.1762	35.4716	36.1351
0.0159277	36.5366	35.0023	36.1455	34.6208	35.3495
0.0162071	35.5411	34.2795	35.2511	33.8384	34.6364
0.0164866	34.5499	33.7072	34.5111	33.1267	34.0666
0.016766	33.5492	32.8839	33.764	32.3241	33.5583
0.0170454	32.7528	32.2959	32.9258	31.6305	32.9145
0.0173248	32.26	31.6523	32.1657	31.0571	32.305
0.0176043	31.5061	30.8366	31.4148	30.6092	31.8784
0.0178837	30.4752	30.0141	30.7541	30.1645	31.362
0.0181631	29.6154	29.7116	30.4448	29.8397	30.8508
0.0184426	29.133	29.6151	30.136	29.4225	30.4635
0.018722	28.8951	29.172	29.5941	29.0425	29.988
0.0190014	28.5153	28.2982	28.7917	28.6879	29.5192
0.0192808	27.8972	27.3082	28.2486	28.161	29.0399
0.0195603	27.5582	26.9975	28.0752	27.7463	28.6031
0.0198397	27.2654	26.8126	27.84	27.3747	28.1472
0.0201191	26.7861	26.4842	27.5558	26.949	27.8107
0.0203986	26.1535	25.9049	27.1824	26.4746	27.4047
0.020678	25.8773	25.8312	26.8944	26.1261	27.0174
0.0209574	25.6689	25.6874	26.7034	25.7792	26.6702
0.0212368	25.3887	25.527	26.5108	25.5811	26.458
0.0215163	24.9401	25.1832	26.04	25.2579	25.9967
0.0217957	24.5955	24.7367	25.5361	24.9938	25.6324
0.0220751	24.2312	24.486	25.2047	24.8587	25.3709
0.0223545	23.9861	24.3548	24.891	24.6132	25.0619
0.022634	23.9052	23.9392	24.5813	24.2584	24.8793
0.0229134	23.7663	23.4129	24.2541	23.9585	24.7425
0.0231928	23.4368	23.0763	23.9387	23.6363	24.5586
0.0234722	22.8496	22.6643	23.7314	23.3508	24.2858
0.0237517	22.3328	22.3972	23.3511	23.0149	23.9842
0.0240311	22.1783	22.4458	23.1661	22.7692	23.8629
0.0243105	21.8121	22.3437	22.9153	22.6562	23.6435
0.0245899	21.4196	21.8844	22.5653	22.5151	23.3983
0.0248694	21.0528	21.5087	22.2879	22.2757	23.1125
0.0251488	21.0114	21.5519	22.3562	22.2446	23.0713
0.0254282	20.979	21.3268	22.2534	22.0309	22.8802
0.0257076	20.7521	21.0727	21.9131	21.7683	22.6086
0.0259871	20.5272	20.5378	21.4962	21.4848	22.2995
0.0262665	20.1304	20.3093	21.1456	21.116	22.0066
0.0265459	19.7989	20.151	20.8595	20.7663	21.8231
0.0268253	19.6725	19.9413	20.7865	20.5409	21.6707
0.0271047	19.7015	19.6261	20.5395	20.3566	21.503
0.0273842	19.6284	19.4555	20.4071	20.3193	21.3727
0.0276636	19.2898	19.1686	20.2971	20.1397	21.1639
0.027943	18.9792	19.0116	20.1556	19.966	20.9287
0.0282224	18.6375	18.7671	19.7879	19.6339	20.5934
0.0285018	18.2745	18.5683	19.3035	19.3678	20.3049
0.0287813	17.9963	18.4687	19.0576	19.2294	20.1217
0.0290607	17.8054	18.2629	18.9027	19.1239	19.9144
0.0293401	17.4823	17.9085	18.6608	18.8409	19.6514
0.0296195	17.1711	17.697	18.3991	18.6312	19.4285
0.0298989	17.0445	17.5145	18.1809	18.4043	19.3183
0.0301784	16.835	17.2973	18.029	18.2032	19.1404
0.0304578	16.5848	16.9976	17.9238	17.9146	18.8997
0.0307372	16.3606	16.8448	17.8912	17.6452	18.7392
0.0310166	16.3901	16.8582	17.8456	17.5995	18.6351
0.031296	16.1984	16.758	17.5743	17.4787	18.4431
0.0315755	15.7726	16.3627	17.1603	17.3053	18.1571
0.0318549	15.5903	16.1725	17.0001	17.1762	17.9384
0.0321343	15.673	16.3468	16.8957	16.9732	17.8371
0.0324137	15.7726	16.3405	16.7451	16.8236	17.7146
0.0326931	15.6138	15.9633	16.5536	16.6802	17.4405
0.0329725	15.4413	15.5559	16.3797	16.565	17.1985
0.0332519	15.1931	15.3773	16.1489	16.4247	17.0505
0.0335314	15.1216	15.2544	16.0018	16.3282	16.893
0.0338108	15.0768	15.1599	15.8535	16.0451	16.7414
0.0340902	14.9251	14.9772	15.7716	15.8173	16.5836
0.0343696	14.8046	14.8066	15.7195	15.7432	16.4905
0.034649	14.7614	14.8512	15.6033	15.6653	16.374
0.0349284	14.6431	14.5822	15.4477	15.4491	16.1176
0.0352078	14.6034	14.4156	15.4138	15.306	15.9669
0.0354873	14.4219	14.2932	15.2331	15.0717	15.7593
0.0357667	14.2139	14.1868	15.0967	14.8984	15.64
0.0360461	13.9566	13.8296	14.7695	14.6546	15.5144
0.0363255	13.7127	13.6331	14.5412	14.4054	15.3349
0.0366049	13.511	13.5755	14.386	14.2671	15.1411
0.0368843	13.3944	13.5459	14.2989	14.2669	15.0422
0.0371637	13.2167	13.5113	14.1649	14.2286	14.9066
0.0374431	13.1146	13.5318	14.0371	14.1775	14.7965
0.0377225	12.9736	13.3707	13.9144	14.0211	14.7046
0.0380019	12.6512	13.1543	13.734	13.7963	14.5205
0.0382814	12.3747	12.8647	13.5363	13.6155	14.3039
0.0385608	12.1888	12.6581	13.3438	13.4962	14.147
0.0388402	12.1507	12.5594	13.2601	13.3163	14.0316
0.0391196	12.2483	12.5865	13.2697	13.1719	13.953
0.039399	12.29	12.5255	13.241	13.0691	13.8376
0.0396784	12.2479	12.5394	13.1832	13.0249	13.7629
0.0399578	12.0734	12.4741	13.0392	12.8518	13.625
0.0402372	11.9332	12.3096	12.8481	12.6779	13.4061
0.0405166	11.9075	12.0963	12.6647	12.5562	13.2582
0.040796	11.9605	11.9447	12.5556	12.5153	13.1828
0.0410754	11.889	11.748	12.4568	12.4035	13.0334
0.0413548	11.7846	11.7487	12.3409	12.2859	12.9438
0.0416342	11.6263	11.7544	12.2871	12.2673	12.8705
0.0419136	11.4477	11.7666	12.1561	12.1618	12.7151
0.042193	11.3605	11.6665	12.0317	12.0631	12.5811
0.0424724	11.2378	11.4079	11.9687	11.9733	12.4118
0.0427518	11.1453	11.2342	11.8597	11.86	12.3244
0.0430312	10.9662	11.1787	11.815	11.7653	12.2961
0.0433106	10.9331	11.1423	11.8503	11.7425	12.2455
0.04359	10.8283	10.9719	11.7624	11.6691	12.144
0.0438694	10.5901	10.6308	11.448	11.454	11.9859
0.0441488	10.4516	10.4033	11.1192	11.2727	11.8235
0.0444282	10.4088	10.2576	10.9019	11.1011	11.6639
0.0447076	10.2889	10.1345	10.7974	11.0116	11.5957
0.044987	10.215	10.1009	10.7056	10.8289	11.555
0.0452664	10.0311	10.0603	10.6954	10.6907	11.3843
0.0455458	10.0198	9.98714	10.7638	10.6159	11.2746
0.0458252	9.98248	9.94599	10.7469	10.5905	11.2481
0.0461046	9.89561	10.011	10.6812	10.5913	11.1776
0.046384	9.80578	9.99161	10.6752	10.5885	11.0625
0.0466634	9.76879	9.9452	10.5449	10.5605	10.941
0.0469428	9.60235	9.86299	10.2918	10.4021	10.7398
0.0472222	9.434	9.68946	10.1492	10.3903	10.5965
0.0475016	9.39373	9.62238	10.1693	10.3784	10.5732
0.047781	9.30107	9.50138	10.1399	10.3129	10.555
0.0480604	9.20354	9.41931	9.99239	10.1815	10.4752
0.0483398	9.09598	9.29389	9.83645	10.0587	10.3778
0.0486192	8.85723	9.15512	9.66695	9.91753	10.1849
0.0488986	8.54948	8.85173	9.47573	9.72178	10
0.049178	8.34997	8.79887	9.38073	9.53684	9.89436
0.0494574	8.35025	8.95254	9.38835	9.50838	9.87404
0.0497368	8.25658	8.88987	9.27534	9.43881	9.77134
0.0500161	8.20652	8.69654	9.19783	9.44601	9.68722
0.0502955	8.1522	8.47685	9.04167	9.34535	9.58753
0.0505749	8.19332	8.49827	9.03482	9.29502	9.56148
0.0508543	8.33308	8.58613	9.13969	9.29164	9.52619
0.0511337	8.21744	8.35928	9.02675	9.16645	9.36796
0.0514131	7.98937	8.09094	8.83895	8.96958	9.21577
0.0516925	7.88698	8.13986	8.76889	8.91534	9.20448
0.0519719	7.93882	8.185	8.73311	8.90774	9.14219
0.0522512	7.8112	8.15087	8.61144	8.74225	9.04091
0.0525306	7.58792	7.92532	8.48653	8.52999	8.94656
0.05281	7.52448	7.84787	8.45566	8.4995	8.9183
0.0530894	7.49973	7.8268	8.38758	8.4855	8.85872
0.0533688	7.3959	7.79348	8.33607	8.46233	8.79074
0.0536482	7.31259	7.77256	8.27972	8.37549	8.68131
0.0539275	7.31566	7.71907	8.22157	8.32399	8.61838
0.0542069	7.30581	7.67019	8.1319	8.2235	8.53647
0.0544863	7.4059	7.74122	8.14814	8.14955	8.45499
0.0547657	7.35021	7.7168	8.14638	8.08345	8.40443
0.0550451	7.0929	7.5747	8.0507	7.98032	8.31961
0.0553245	6.94706	7.3533	7.87238	7.88382	8.23074
0.0556038	6.87965	7.26444	7.75686	7.86526	8.1384
0.0558832	6.81495	7.30133	7.75879	7.77344	8.07689
0.0561626	6.70171	7.17333	7.66649	7.64781	7.98462
0.056442	6.7211	7.08639	7.58327	7.60018	7.9271
0.0567213	6.81823	7.04827	7.50592	7.57922	7.84854
0.0570007	6.7915	7.03239	7.47178	7.56	7.81142
0.0572801	6.68357	7.04442	7.38418	7.46496	7.76221
0.0575595	6.63114	7.04701	7.33705	7.42113	7.71917
0.0578389	6.60524	6.89518	7.30146	7.39398	7.65589
0.0581182	6.55294	6.68365	7.29038	7.35072	7.58556
0.0583976	6.459	6.60221	7.27214	7.34274	7.55079
0.058677	6.33895	6.53023	7.18679	7.2757	7.51992
0.0589563	6.33692	6.48566	7.1239	7.21088	7.53795
0.0592357	6.24506	6.43647	7.05162	7.17588	7.53846
0.0595151	6.16963	6.43626	7.05713	7.12345	7.47759
0.0597945	6.18155	6.46155	7.02842	7.02123	7.34957
0.0600738	6.14329	6.39157	6.86741	6.95617	7.19803
0.0603532	6.12389	6.40618	6.81384	6.92086	7.07872
0.0606326	6.05359	6.29977	6.73528	6.79896	6.9741
0.0609119	5.89074	6.1553	6.53625	6.63131	6.96468
0.0611913	5.9505	6.14984	6.53109	6.66239	6.95144
0.0614707	6.03555	6.09796	6.54541	6.67897	6.9027
0.06175	6.01783	6.05712	6.50949	6.62594	6.84174
0.0620294	5.84828	5.90542	6.40702	6.48587	6.74764
0.0623088	5.82952	5.90815	6.39485	6.45315	6.73222
0.0625881	5.86414	5.85783	6.38009	6.42689	6.73859
0.0628675	5.83862	5.89313	6.41604	6.40912	6.73523
0.0631469	5.72471	6.00858	6.23968	6.30512	6.64782
0.0634262	5.82322	5.90198	6.09886	6.22765	6.60822
0.0637056	5.74019	5.85283	6.04901	6.20287	6.54387
0.063985	5.46811	5.66663	5.97653	6.10415	6.40523
0.0642643	5.45615	5.61292	5.97623	6.01753	6.31868
0.0645437	5.44435	5.52646	5.96245	5.93153	6.26148
0.064823	5.44383	5.63416	6.03068	5.82662	6.2278
0.0651024	5.34836	5.59089	5.89786	5.79734	6.19488
0.0653818	5.26211	5.53873	5.82446	5.76494	6.18561
0.0656611	5.28185	5.52914	5.74818	5.74493	6.20383
0.0659405	5.14445	5.40098	5.76766	5.71757	6.1337
0.0662198	5.05077	5.25203	5.74852	5.69081	6.04815
0.0664992	5.18307	5.27923	5.70965	5.80961	6.06598
0.0667785	5.14843	5.26735	5.58164	5.77532	6.01631
0.0670579	5.03911	5.04575	5.51204	5.70705	5.87569
0.0673372	4.9879	5.06715	5.57721	5.65257	5.80075
0.0676166	5.1036	5.20699	5.65913	5.57402	5.84054
0.0678959	5.01172	5.27741	5.68373	5.55912	5.81631
0.0681753	4.83887	5.12166	5.59378	5.50889	5.79463
0.0684547	4.75319	5.05191	5.43814	5.39358	5.74026
0.068734	4.58332	4.99515	5.34275	5.27481	5.63131
0.0690134	4.62223	4.98359	5.30033	5.25441	5.5553
0.0692927	4.61496	4.9698	5.33256	5.25648	5.51563
0.069572	4.49623	4.78281	5.24528	5.17802	5.47988
0.0698514	4.55161	4.66941	5.15563	5.13769	5.44375
0.0701307	4.73337	4.91147	5.22139	5.24099	5.45579
0.0704101	4.72087	4.94453	5.15022	5.18244	5.4057
0.0706894	4.73638	4.80211	5.04256	5.14923	5.32452
0.0709688	4.63723	4.76404	5.00802	5.10441	5.2722
0.0712481	4.66978	4.78238	4.98217	5.07292	5.26243
0.0715275	4.59838	4.77827	4.96514	4.93651	5.21696
0.0718068	4.4881	4.75744	4.96459	4.91707	5.14933
0.0720862	4.53452	4.76182	5.01037	4.94459	5.12461
0.0723655	4.48889	4.63193	4.94356	4.91186	5.10044
0.0726448	4.39072	4.47056	4.83302	4.90213	5.01515
0.0729242	4.38957	4.34367	4.7616	4.85032	4.94788
0.0732035	4.34242	4.23339	4.73481	4.79721	4.94691
0.0734829	4.2959	4.22959	4.69807	4.80367	4.91895
0.0737622	4.259	4.22195	4.7145	4.71394	4.84861
0.0740415	4.22808	4.15925	4.62186	4.57513	4.84247
0.0743209	4.11955	4.11506	4.59809	4.50723	4.85077
0.0746002	4.05781	4.16616	4.58179	4.53819	4.80433
0.0748795	4.11396	4.18003	4.49723	4.54993	4.76343
0.0751589	4.13441	4.14725	4.48645	4.53665	4.73229
0.0754382	4.10758	4.05347	4.48052	4.48675	4.7124
0.0757175	4.10506	4.04684	4.46808	4.4383	4.65759
0.0759969	4.11147	4.08353	4.46721	4.41996	4.6097
0.0762762	4.02436	3.96046	4.37029	4.32731	4.54486
0.0765555	4.09064	3.91073	4.32812	4.32736	4.56525
0.0768349	4.00544	3.82363	4.26062	4.30466	4.54016
0.0771142	3.92322	3.85302	4.21477	4.30822	4.49672
0.0773935	3.88981	3.89762	4.21834	4.24119	4.45428
0.0776728	3.78565	3.76984	4.18109	4.15236	4.38399
0.0779522	3.85771	3.77671	4.25284	4.32968	4.44279
0.0782315	3.75109	3.73742	4.10734	4.17804	4.35299
0.0785108	3.67526	3.68784	4.00938	4.0681	4.28739
0.0787901	3.75521	3.79862	4.0154	4.0917	4.29759
0.0790695	3.72383	3.8289	4.04979	4.11433	4.28241
0.0793488	3.71984	3.7758	4.07098	4.10468	4.23129
0.0796281	3.61375	3.73555	4.0012	4.05856	4.19032
0.0799074	3.54493	3.60856	3.92519	4.04269	4.15867
0.0801867	3.56494	3.64363	3.90948	4.01538	4.16794
0.0804661	3.61251	3.73194	4.00573	4.01108	4.17966
0.0807454	3.53824	3.7462	3.96799	3.93816	4.1654
0.0810247	3.44528	3.63634	3.90935	3.92675	4.1451
0.081304	3.44821	3.59332	3.89804	3.93234	4.12243
0.0815833	3.43736	3.59682	3.89521	3.92309	4.07388
0.0818626	3.35926	3.53305	3.81554	3.82676	3.95723
0.082142	3.32415	3.3893	3.74636	3.76693	3.93429
0.0824213	3.3613	3.38253	3.72159	3.78914	3.96399
0.0827006	3.28903	3.39668	3.69684	3.76287	3.93427
0.0829799	3.27974	3.26913	3.63184	3.68854	3.90436
0.0832592	3.2698	3.19432	3.58044	3.62992	3.8664
0.0835385	3.23128	3.26455	3.58431	3.60274	3.81008
0.0838178	3.27299	3.28019	3.59665	3.59794	3.73475
0.0840971	3.31777	3.35008	3.64205	3.62702	3.75573
0.0843764	3.26183	3.3404	3.60322	3.58848	3.74712
0.0846558	2.97446	3.14104	3.50525	3.47907	3.65234
0.0849351	2.937	2.94825	3.48531	3.42689	3.61217
0.0852144	2.97701	2.96161	3.42124	3.3999	3.59961
0.0854937	3.06951	3.04769	3.35338	3.39727	3.59956
0.085773	3.08319	3.12453	3.31958	3.39964	3.63745
0.0860523	3.01694	3.1398	3.34359	3.3474	3.64043
0.0863316	3.02081	3.07687	3.35034	3.31545	3.61607
0.0866109	3.0161	3.0746	3.38088	3.35647	3.61393
0.0868902	3.03019	3.1759	3.37399	3.38371	3.58757
0.0871695	2.97336	3.16054	3.30432	3.32551	3.5377
0.0874488	2.92164	3.05803	3.27182	3.24615	3.48299
0.0877281	2.89516	3.05101	3.28873	3.25713	3.46252
0.0880074	2.92155	3.05053	3.23771	3.24934	3.45985
0.0882867	2.94572	2.94906	3.25595	3.22101	3.43661
0.088566	2.87572	2.93043	3.23605	3.14942	3.40901
0.0888453	2.91117	2.96376	3.19437	3.18316	3.39982
0.0891245	2.87585	2.95454	3.16509	3.17537	3.38403
0.0894038	2.79357	3.0043	3.13593	3.18495	3.36384
0.0896831	2.7027	2.90796	3.08894	3.11662	3.31927
0.0899624	2.83522	2.97496	3.11845	3.16891	3.32356
0.0902417	2.93536	3.05847	3.18117	3.21131	3.35698
0.090521	2.92249	3.05076	3.16331	3.18374	3.34381
0.0908003	2.87107	2.97386	3.14156	3.13891	3.27264
0.0910796	2.85136	2.9038	3.08902	3.09125	3.22277
0.0913589	2.8806	2.96856	3.05598	3.09608	3.21283
0.0916381	2.84935	2.97991	3.06044	3.09339	3.17771
0.0919174	2.78448	2.94077	3.01146	3.04425	3.14076
0.0921967	2.68751	2.84813	2.91966	2.9836	3.13691
0.092476	2.6683	2.83851	2.89709	2.94447	3.11775
0.0927553	2.56378	2.76895	2.84454	2.89961	3.072
0.0930345	2.53291	2.74014	2.82023	2.84692	3.06378
0.0933138	2.56408	2.70148	2.8447	2.86164	3.01885
0.0935931	2.54301	2.62326	2.81903	2.86323	3.00908
0.0938724	2.5561	2.58333	2.80625	2.84821	3.0055
0.0941517	2.57716	2.61275	2.75381	2.79577	3.02041
0.0944309	2.56598	2.57516	2.79463	2.78221	3.00904
0.0947102	2.52696	2.47966	2.7792	2.73965	2.95727
0.0949895	2.45968	2.5145	2.82106	2.75742	2.96405
0.0952688	2.46002	2.53454	2.82454	2.77555	2.96337
0.095548	2.4134	2.56223	2.7784	2.72615	2.92368
0.0958273	2.43334	2.59041	2.74612	2.72606	2.89299
0.0961066	2.48537	2.58636	2.77827	2.75842	2.86541
0.0963858	2.42062	2.52871	2.78592	2.75514	2.87079
0.0966651	2.36472	2.42293	2.68465	2.72023	2.85807
0.0969444	2.28073	2.37739	2.63536	2.67067	2.79792
0.0972236	2.25913	2.37227	2.6471	2.68231	2.81493
0.0975029	2.2282	2.3731	2.60459	2.61914	2.78182
0.0977822	2.29967	2.43377	2.58268	2.58925	2.75875
0.0980614	2.31822	2.45488	2.59492	2.57971	2.72826
0.0983407	2.37105	2.42532	2.62673	2.57468	2.72421
0.09862	2.27556	2.3718	2.60287	2.5911	2.74669
0.0988992	2.31462	2.34817	2.57968	2.5846	2.75095
0.0991785	2.37956	2.37763	2.59069	2.55284	2.75246
0.0994577	2.43577	2.4597	2.58468	2.5337	2.76491
0.099737	2.43785	2.53563	2.59081	2.51308	2.76487
0.100016	2.44738	2.49993	2.55372	2.48664	2.72582
0.100295	2.29796	2.36047	2.47844	2.45688	2.66341
0.100575	2.18802	2.25313	2.45132	2.44764	2.62654
0.100854	2.24245	2.2377	2.46021	2.48566	2.65745
0.101133	2.28641	2.29879	2.46489	2.49682	2.66387
0.101413	2.24264	2.32563	2.44586	2.46057	2.64313
0.101692	2.17494	2.21821	2.37133	2.42083	2.58921
0.101971	2.14364	2.16215	2.3164	2.34789	2.54631
0.10225	2.13237	2.17877	2.30338	2.31713	2.53166
0.10253	2.10754	2.17711	2.35509	2.33121	2.50441
0.102809	2.10693	2.13197	2.30393	2.38602	2.47467
0.103088	2.11709	2.15842	2.27959	2.41605	2.4438
0.103367	2.14503	2.19676	2.33555	2.41223	2.47889
0.103646	2.1121	2.26267	2.3453	2.33853	2.50674
0.103926	2.07191	2.18533	2.31239	2.33543	2.48483
0.104205	2.04159	2.1141	2.3512	2.34982	2.45603
0.104484	1.95209	2.01867	2.263	2.30722	2.39801
0.104763	1.95556	2.02946	2.22594	2.3395	2.37621
0.105043	2.01415	2.07888	2.21594	2.35652	2.40355
0.105322	1.99909	2.09607	2.17982	2.29572	2.371
0.105601	2.02631	2.04881	2.15123	2.21843	2.31486
0.10588	2.01001	2.00074	2.15244	2.20934	2.31878
0.10616	1.91623	1.9757	2.16251	2.22748	2.34241
0.106439	2.01039	2.07685	2.20823	2.19628	2.38518
0.106718	1.93769	1.99451	2.10158	2.09415	2.32219
0.106997	1.92842	2.04583	2.09299	2.08954	2.29582
0.107277	1.88044	1.98026	2.08689	2.08937	2.26741
0.107556	1.86225	1.90062	2.10657	2.11582	2.25428
0.107835	1.82165	1.91841	2.12832	2.11431	2.25539
0.108114	1.88179	1.9421	2.12743	2.10539	2.24968
0.108393	1.88906	1.95145	2.07198	2.06565	2.24073
0.108673	1.87974	1.91521	2.04612	2.04567	2.24899
0.108952	1.80491	1.95547	2.05166	2.05288	2.22068
0.109231	1.82808	1.99621	2.11426	2.10032	2.23217
0.10951	1.86004	2.0201	2.10282	2.13378	2.20022
0.10979	1.76528	1.90843	2.01667	2.09348	2.1737
0.110069	1.74844	1.84687	2.02066	2.07379	2.15635
0.110348	1.81435	1.84051	2.03539	2.06184	2.11012
0.110627	1.79705	1.86405	1.98928	2.00006	2.0775
0.110906	1.69669	1.76114	1.99652	1.95297	2.08999
0.111186	1.65924	1.71311	1.93882	1.92842	2.0812
0.111465	1.74432	1.75494	1.90298	1.92586	2.08475
0.111744	1.67038	1.74946	1.90108	1.94718	2.07748
0.112023	1.6097	1.83521	1.92377	1.97414	2.07386
0.112302	1.66974	1.86985	1.94062	2.01745	2.04479
0.112582	1.67132	1.91781	1.94442	1.97765	2.0505
0.112861	1.65423	1.89213	1.91969	1.97308	2.07897
0.11314	1.73376	1.84886	1.90723	2.0351	2.08916
0.113419	1.70019	1.83163	1.84162	1.98603	2.07615
0.113699	1.57124	1.73452	1.80651	1.8822	2.03315
0.113978	1.53814	1.68227	1.78404	1.85823	2.00273
0.114257	1.56672	1.68745	1.78718	1.87019	1.989
0.114536	1.61759	1.73296	1.84678	1.92006	1.99178
0.114815	1.58689	1.71131	1.82133	1.8932	1.96951
0.115095	1.43289	1.57315	1.73749	1.76143	1.91525
0.115374	1.3482	1.57514	1.7214	1.74901	1.88803
0.115653	1.33728	1.63769	1.72917	1.78154	1.8886
0.115932	1.40007	1.63726	1.73288	1.77404	1.89716
0.116211	1.56494	1.64916	1.81733	1.77085	1.96161
0.11649	1.73237	1.67469	1.82387	1.80683	1.99466
0.11677	1.7542	1.71948	1.82446	1.85722	1.96696
0.117049	1.67987	1.6552	1.78053	1.79268	1.9048
0.117328	1.56435	1.62942	1.76027	1.7189	1.8465
0.117607	1.50272	1.5639	1.73634	1.72519	1.8391
0.117886	1.58132	1.49582	1.66721	1.70546	1.8231
0.118166	1.62165	1.49376	1.68287	1.71094	1.80786
0.118445	1.62534	1.62228	1.74578	1.73402	1.83288
0.118724	1.60465	1.52512	1.71291	1.71984	1.76269
0.119003	1.54922	1.47081	1.63056	1.70737	1.71893
0.119282	1.53352	1.55482	1.70029	1.69997	1.7567
0.119562	1.59909	1.53111	1.72362	1.69222	1.80328
0.119841	1.52779	1.51709	1.67641	1.67703	1.77495
0.12012	1.45927	1.4834	1.66997	1.64623	1.73507
0.120399	1.43054	1.46555	1.65364	1.59817	1.70045
0.120678	1.43048	1.51183	1.63917	1.62	1.68397
0.120957	1.36859	1.53099	1.63678	1.62515	1.69026
0.121237	1.29902	1.47179	1.58389	1.59259	1.66645
0.121516	1.30419	1.48198	1.54354	1.60123	1.66005
0.121795	1.37861	1.58652	1.591	1.65408	1.67996
0.122074	1.37351	1.5777	1.56132	1.61452	1.65353
0.122353	1.32267	1.53914	1.54867	1.59361	1.61887
0.122632	1.3865	1.53154	1.54391	1.55877	1.61239
0.122912	1.33806	1.48168	1.53137	1.49099	1.56686
0.123191	1.22199	1.40856	1.51932	1.43973	1.56516
0.12347	1.20449	1.3665	1.48074	1.42398	1.56974
0.123749	1.27477	1.28403	1.387	1.42325	1.55545
0.124028	1.31571	1.28828	1.41239	1.46446	1.55355
0.124307	1.24533	1.23141	1.41469	1.43856	1.5441
0.124587	1.26028	1.32388	1.44343	1.4978	1.56565
0.124866	1.2212	1.32311	1.44922	1.4961	1.56945
0.125145	1.18095	1.29566	1.35017	1.45685	1.54102
0.125424	1.1661	1.316	1.35564	1.42531	1.52688
0.125703	1.16018	1.33314	1.43374	1.40094	1.52573
0.125982	1.1619	1.31667	1.40767	1.35664	1.48423
0.126261	1.17944	1.31772	1.35888	1.34628	1.47222
0.126541	1.28504	1.33576	1.40599	1.39494	1.50373
0.12682	1.18574	1.26405	1.26599	1.32475	1.44459
0.127099	1.10287	1.26877	1.23671	1.30496	1.39143
0.127378	1.05433	1.21289	1.28636	1.26614	1.36249
0.127657	1.01225	1.16183	1.26797	1.26175	1.36042
0.127936	1.04473	1.14625	1.26798	1.26938	1.37017
0.128215	1.13595	1.19128	1.23907	1.28328	1.41584
0.128495	1.14438	1.24676	1.27645	1.33365	1.42505
0.128774	1.12779	1.14386	1.275	1.28487	1.37514
0.129053	1.10206	1.10988	1.27175	1.23969	1.35576
0.129332	1.10361	1.15072	1.27031	1.24901	1.34563
0.129611	1.10426	1.16433	1.2504	1.19987	1.31444
0.12989	1.05962	1.16007	1.26213	1.22894	1.32952
0.130169	0.954373	1.12708	1.22355	1.18317	1.30391
0.130449	1.00365	1.13305	1.17348	1.15656	1.24996
0.130728	1.0136	1.1357	1.12901	1.18203	1.22868
0.131007	0.993523	1.08863	1.11798	1.15646	1.20982
0.131286	1.05478	1.12675	1.15748	1.17129	1.22821
0.131565	0.955521	1.0254	1.09753	1.11152	1.20163
0.131844	0.858684	0.913034	0.996631	1.0371	1.12999
0.132123	0.791619	0.896088	0.933383	1.02046	1.06605

## Sheet: Merged I of CRP2
Merged I(Q) of CRP2
Q (A^-1)	I(Q)
0.0184426	33.5233
0.018722	33.2494
0.0190014	32.8125
0.0192808	32.1013
0.0195603	31.7111
0.0198397	31.3742
0.0201191	30.8227
0.0203986	30.0948
0.020678	29.7769
0.0209574	29.5371
0.0212368	29.2147
0.0215163	28.6984
0.0217957	28.3019
0.0220751	27.8828
0.0223545	27.6007
0.022634	27.5077
0.0229134	27.3478
0.0231928	26.9686
0.0234722	26.293
0.0237517	25.6982
0.0240311	25.5205
0.0243105	25.0991
0.0245899	24.6475
0.0248694	24.2254
0.0251488	24.1778
0.0254282	24.1404
0.0257076	23.8794
0.0259871	23.6206
0.0262665	23.164
0.0265459	22.7825
0.0268253	22.6371
0.0271047	22.6704
0.0273842	22.5864
0.0276636	22.1967
0.027943	21.8393
0.0282224	21.4461
0.0285018	21.0284
0.0287813	20.7083
0.0290607	20.4886
0.0293401	20.1168
0.0296195	19.7587
0.0298989	19.613
0.0301784	19.372
0.0304578	19.0841
0.0307372	18.8261
0.0310166	18.8601
0.031296	18.6394
0.0315755	18.1495
0.0318549	17.9397
0.0321343	18.0349
0.0324137	18.1494
0.0326931	17.9667
0.0329725	17.7683
0.0332519	17.4826
0.0335314	17.4004
0.0338108	17.3488
0.0340902	17.1743
0.0343696	17.0356
0.034649	16.9859
0.0349284	16.8498
0.0352078	16.804
0.0354873	16.5952
0.0357667	16.3559
0.0360461	16.0598
0.0363255	15.7792
0.0366049	15.5471
0.0368843	15.4129
0.0371637	15.2084
0.0374431	15.0909
0.0377225	14.9287
0.0380019	14.5577
0.0382814	14.2395
0.0385608	14.0256
0.0388402	13.9817
0.0391196	14.0941
0.039399	14.1421
0.0396784	14.0936
0.0399578	13.8928
0.0402372	13.7315
0.0405166	13.702
0.040796	13.763
0.0410754	13.6806
0.0413548	13.5605
0.0416342	13.3784
0.0419136	13.1728
0.042193	13.0725
0.0424724	12.9313
0.0427518	12.8248
0.0430312	12.6187
0.0433106	12.5806
0.04359	12.4601
0.0438694	12.186
0.0441488	12.0266
0.0444282	11.9773
0.0447076	11.8394
0.044987	11.7544
0.0452664	11.5427
0.0455458	11.5297
0.0458252	11.4868
0.0461046	11.3868
0.046384	11.2835
0.0466634	11.2409
0.0469428	11.0494
0.0472222	10.8557
0.0475016	10.8093
0.047781	10.7027
0.0480604	10.5905
0.0483398	10.4667
0.0486192	10.1849
0.0488986	10
0.049178	9.89436
0.0494574	9.87404
0.0497368	9.77134
0.0500161	9.68722
0.0502955	9.58753
0.0505749	9.56148
0.0508543	9.52619
0.0511337	9.36796
0.0514131	9.21577
0.0516925	9.20448
0.0519719	9.14219
0.0522512	9.04091
0.0525306	8.94656
0.05281	8.9183
0.0530894	8.85872
0.0533688	8.79074
0.0536482	8.68131
0.0539275	8.61838
0.0542069	8.53647
0.0544863	8.45499
0.0547657	8.40443
0.0550451	8.31961
0.0553245	8.23074
0.0556038	8.1384
0.0558832	8.07689
0.0561626	7.98462
0.056442	7.9271
0.0567213	7.84854
0.0570007	7.81142
0.0572801	7.76221
0.0575595	7.71917
0.0578389	7.65589
0.0581182	7.58556
0.0583976	7.55079
0.058677	7.51992
0.0589563	7.53795
0.0592357	7.53846
0.0595151	7.47759
0.0597945	7.34957
0.0600738	7.19803
0.0603532	7.07872
0.0606326	6.9741
0.0609119	6.96468
0.0611913	6.95144
0.0614707	6.9027
0.06175	6.84174
0.0620294	6.74764
0.0623088	6.73222
0.0625881	6.73859
0.0628675	6.73523
0.0631469	6.64782
0.0634262	6.60822
0.0637056	6.54387
0.063985	6.40523
0.0642643	6.31868
0.0645437	6.26148
0.064823	6.2278
0.0651024	6.19488
0.0653818	6.18561
0.0656611	6.20383
0.0659405	6.1337
0.0662198	6.04815
0.0664992	6.06598
0.0667785	6.01631
0.0670579	5.87569
0.0673372	5.80075
0.0676166	5.84054
0.0678959	5.81631
0.0681753	5.79463
0.0684547	5.74026
0.068734	5.63131
0.0690134	5.5553
0.0692927	5.51563
0.069572	5.47988
0.0698514	5.44375
0.0701307	5.45579
0.0704101	5.4057
0.0706894	5.32452
0.0709688	5.2722
0.0712481	5.26243
0.0715275	5.21696
0.0718068	5.14933
0.0720862	5.12461
0.0723655	5.10044
0.0726448	5.01515
0.0729242	4.94788
0.0732035	4.94691
0.0734829	4.91895
0.0737622	4.84861
0.0740415	4.84247
0.0743209	4.85077
0.0746002	4.80433
0.0748795	4.76343
0.0751589	4.73229
0.0754382	4.7124
0.0757175	4.65759
0.0759969	4.6097
0.0762762	4.54486
0.0765555	4.56525
0.0768349	4.54016
0.0771142	4.49672
0.0773935	4.45428
0.0776728	4.38399
0.0779522	4.44279
0.0782315	4.35299
0.0785108	4.28739
0.0787901	4.29759
0.0790695	4.28241
0.0793488	4.23129
0.0796281	4.19032
0.0799074	4.15867
0.0801867	4.16794
0.0804661	4.17966
0.0807454	4.1654
0.0810247	4.1451
0.081304	4.12243
0.0815833	4.07388
0.0818626	3.95723
0.082142	3.93429
0.0824213	3.96399
0.0827006	3.93427
0.0829799	3.90436
0.0832592	3.8664
0.0835385	3.81008
0.0838178	3.73475
0.0840971	3.75573
0.0843764	3.74712
0.0846558	3.65234
0.0849351	3.61217
0.0852144	3.59961
0.0854937	3.59956
0.085773	3.63745
0.0860523	3.64043
0.0863316	3.61607
0.0866109	3.61393
0.0868902	3.58757
0.0871695	3.5377
0.0874488	3.48299
0.0877281	3.46252
0.0880074	3.45985
0.0882867	3.43661
0.088566	3.40901
0.0888453	3.39982
0.0891245	3.38403
0.0894038	3.36384
0.0896831	3.31927
0.0899624	3.32356
0.0902417	3.35698
0.090521	3.34381
0.0908003	3.27264
0.0910796	3.22277
0.0913589	3.21283
0.0916381	3.17771
0.0919174	3.14076
0.0921967	3.13691
0.092476	3.11775
0.0927553	3.072
0.0930345	3.06378
0.0933138	3.01885
0.0935931	3.00908
0.0938724	3.0055
0.0941517	3.02041
0.0944309	3.00904
0.0947102	2.95727
0.0949895	2.96405
0.0952688	2.96337
0.095548	2.92368
0.0958273	2.89299
0.0961066	2.86541
0.0963858	2.87079
0.0966651	2.85807
0.0969444	2.79792
0.0972236	2.81493
0.0975029	2.78182
0.0977822	2.75875
0.0980614	2.72826
0.0983407	2.72421
0.09862	2.74669
0.0988992	2.75095
0.0991785	2.75246
0.0994577	2.76491
0.099737	2.76487
0.100016	2.72582
0.100295	2.66341
0.100575	2.62654
0.100854	2.65745
0.101133	2.66387
0.101413	2.64313
0.101692	2.58921
0.101971	2.54631
0.10225	2.53166
0.10253	2.50441
0.102809	2.47467
0.103088	2.4438
0.103367	2.47889
0.103646	2.50674
0.103926	2.48483
0.104205	2.45603
0.104484	2.39801
0.104763	2.37621
0.105043	2.40355
0.105322	2.371
0.105601	2.31486
0.10588	2.31878
0.10616	2.34241
0.106439	2.38518
0.106718	2.32219
0.106997	2.29582
0.107277	2.26741
0.107556	2.25428
0.107835	2.25539
0.108114	2.24968
0.108393	2.24073
0.108673	2.24899
0.108952	2.22068
0.109231	2.23217
0.10951	2.20022
0.10979	2.1737
0.110069	2.15635
0.110348	2.11012
0.110627	2.0775
0.110906	2.08999
0.111186	2.0812
0.111465	2.08475
0.111744	2.07748
0.112023	2.07386
0.112302	2.04479
0.112582	2.0505
0.112861	2.07897
0.11314	2.08916
0.113419	2.07615
0.113699	2.03315
0.113978	2.00273
0.114257	1.989
0.114536	1.99178
0.114815	1.96951
0.115095	1.91525
0.115374	1.88803
0.115653	1.8886
0.115932	1.89716
0.116211	1.96161
0.11649	1.99466
0.11677	1.96696
0.117049	1.9048
0.117328	1.8465
0.117607	1.8391
0.117886	1.8231
0.118166	1.80786
0.118445	1.83288
0.118724	1.76269
0.119003	1.71893
0.119282	1.7567
0.119562	1.80328
0.119841	1.77495
0.12012	1.73507
0.120399	1.70045
0.120678	1.68397
0.120957	1.69026
0.121237	1.66645
0.121516	1.66005
0.121795	1.67996
0.122074	1.65353
0.122353	1.61887
0.122632	1.61239
0.122912	1.56686
0.123191	1.56516
0.12347	1.56974
0.123749	1.55545
0.124028	1.55355
0.124307	1.5441
0.124587	1.56565
0.124866	1.56945
0.125145	1.54102
0.125424	1.52688
0.125703	1.52573
0.125982	1.48423
0.126261	1.47222
0.126541	1.50373
0.12682	1.44459
0.127099	1.39143
0.127378	1.36249
0.127657	1.36042
0.127936	1.37017
0.128215	1.41584
0.128495	1.42505
0.128774	1.37514
0.129053	1.35576
0.129332	1.34563
0.129611	1.31444
0.12989	1.32952

## Sheet: F-actin
I(Q,c)/c data of F-actin
	I(Q,c)/c
Q (A^-1)	act:crp2 = 1:0	act:crp2 = 1: 1.5	act:crp2 = 1: 3.1	act:crp2 = 1: 4.6
0.00866246	1576.87	3368.87	6046.36	8031.51
0.0089419	1539.63	3216	5666.51	7429.2
0.00922133	1481.74	3054.52	5266.83	6822.54
0.00950076	1419.75	2895.24	4884.85	6253.01
0.0097802	1359.93	2736.18	4511.15	5709.11
0.0100596	1315.79	2593.21	4177.33	5226.16
0.0103391	1268.6	2452.38	3866.45	4778.87
0.0106185	1219.69	2316.17	3578.3	4371.71
0.0108979	1169.76	2189.34	3313.91	4001.65
0.0111774	1124.03	2071.48	3073.39	3673.6
0.0114568	1082.69	1962.94	2854.47	3378.37
0.0117362	1048.11	1870.24	2665.68	3126.25
0.0120157	1013.41	1775.55	2482.21	2888.25
0.0122951	982.636	1689.18	2320.55	2679.68
0.0125745	953.459	1607.6	2167.43	2482.38
0.012854	930.674	1534.99	2028.18	2305.5
0.0131334	904.921	1464.05	1902.08	2143.56
0.0134128	875.87	1395.47	1783.7	1993.52
0.0136922	852.693	1333.56	1678.34	1859.6
0.0139717	827.913	1272.14	1575.84	1731.52
0.0142511	800.276	1213.95	1482.67	1617.17
0.0145305	775.202	1161.34	1400.32	1518.34
0.01481	750.451	1111.12	1324.08	1426.03
0.0150894	729.031	1067.87	1258.88	1345.78
0.0153688	709.397	1023.38	1192	1268.28
0.0156483	693.871	982.062	1129.35	1197.2
0.0159277	677.538	942.226	1071.68	1129.88
0.0162071	657.913	904.873	1019.73	1067.94
0.0164866	637.751	871.569	972.997	1011.45
0.016766	618.415	840.682	929.838	960.104
0.0170454	602.719	808.364	887.15	911.234
0.0173248	587.412	775.636	845.088	864.236
0.0176043	573.272	749.829	810.124	823.975
0.0178837	560.49	725.12	777.661	785.325
0.0181631	546.619	701.376	748.546	751.131
0.0184426	533.317	678.723	717.601	718.695
0.018722	520.847	654.843	688.688	687.691
0.0190014	509.777	633.346	661.954	658.914
0.0192808	497.741	612.123	636.901	631.817
0.0195603	485.513	592.586	614.489	606.29
0.0198397	474.981	572.277	590.193	581.109
0.0201191	465.586	554.639	568.438	559.612
0.0203986	453.974	539.021	548.695	538.909
0.020678	443.847	523.817	530.451	517.997
0.0209574	434.688	508.959	513.366	498.924
0.0212368	425.439	495.134	496.56	481.046
0.0215163	415.144	482.33	481.592	465.096
0.0217957	404.334	470.026	466.672	450.604
0.0220751	395.667	456.085	451.558	433.897
0.0223545	386.593	442.201	438.136	417.187
0.022634	380.444	430.412	427.325	404.881
0.0229134	374.783	418.018	416.044	392.608
0.0231928	367.567	405.749	402.703	378.832
0.0234722	360.611	396.587	392.123	367.451
0.0237517	351.285	388.808	381.821	357.103
0.0240311	341.511	379.726	369.838	345.626
0.0243105	334.979	369.556	359.562	333.801
0.0245899	328.541	359.319	350.74	323.006
0.0248694	321.346	351.626	342.562	313.804
0.0251488	316.407	343.942	332.256	305.196
0.0254282	309.887	334.769	322.083	297.123
0.0257076	303.792	325.581	313.971	290.371
0.0259871	298.029	316.703	308.097	283.287
0.0262665	291.019	308.461	302.285	276.266
0.0265459	284.451	302.028	295.173	268.856
0.0268253	279.592	296.465	288.596	262.113
0.0271047	275.122	291.314	282.65	256.335
0.0273842	269.468	284.523	275.035	248.161
0.0276636	263.85	276.646	267.737	240.319
0.027943	258.825	269.196	261.337	233.967
0.0282224	253.707	264.57	255.722	229.834
0.0285018	247.84	257.821	249.24	224.208
0.0287813	243.55	252.351	243.799	218.897
0.0290607	239.074	247.142	237.21	212.717
0.0293401	234.283	242.288	231.85	207.01
0.0296195	229.937	236.544	227.856	202.346
0.0298989	225.207	230.419	222.24	197.773
0.0301784	221.006	225.611	216.908	193.396
0.0304578	216.798	222.151	213.742	190.148
0.0307372	212.763	218.852	212.312	187.555
0.0310166	207.575	214.02	207.832	182.247
0.031296	202.281	209.303	202.515	177.542
0.0315755	198.008	204.328	198.152	174.245
0.0318549	195.492	199.785	193.462	169.414
0.0321343	191.285	193.771	187.687	164.024
0.0324137	188.793	188.284	183.543	160.264
0.0326931	186.236	185.34	180.124	158.121
0.0329725	181.628	183.581	176.537	155.811
0.0332519	176.328	180.289	174.437	153.102
0.0335314	173.169	176	171.571	149.538
0.0338108	170.25	171.821	167.133	145.303
0.0340902	167.105	168.5	162.815	141.73
0.0343696	164.086	165.486	159.553	137.341
0.034649	161.101	162.613	155.038	132.34
0.0349284	157.853	159.893	151.598	129.271
0.0352078	155.661	158.326	150.226	129.229
0.0354873	151.45	155.001	147.364	127.685
0.0357667	149.057	152.053	144.629	125.561
0.0360461	147.61	149.314	141.912	123.083
0.0363255	145.278	146.035	138.633	121.22
0.0366049	142.889	142.29	135.806	119.036
0.0368843	140.359	138.666	132.765	115.734
0.0371637	137.548	136.388	130.008	112.551
0.0374431	134.996	133.673	127.308	110.627
0.0377225	132.157	131.313	125.429	109.317
0.0380019	130.065	130.306	123.433	107.85
0.0382814	127.321	127.509	120.616	105.595
0.0385608	124.711	124.239	118.467	103.553
0.0388402	121.031	122.992	117.041	101.429
0.0391196	119.018	121.125	114.849	99.1475
0.039399	118.29	117.392	113.266	96.9973
0.0396784	116.972	115.104	111.883	95.4176
0.0399578	114.553	113.013	109.644	93.3445
0.0402372	112.638	110.639	106.79	91.2722
0.0405166	110.893	109.694	105.021	90.2576
0.040796	109.358	107.674	102.888	88.1889
0.0410754	106.852	104.458	101.035	86.1208
0.0413548	104.464	102.467	99.1355	84.3462
0.0416342	102.977	100.581	97.0396	81.9774
0.0419136	101.209	99.131	95.1505	80.1707
0.042193	99.153	98.2154	94.0655	79.6075
0.0424724	97.7626	96.2208	93.4072	78.5464
0.0427518	96.6118	94.5531	92.6786	77.1377
0.0430312	95.6165	93.1585	90.703	75.8095
0.0433106	94.1191	92.5429	87.5498	75.1535
0.04359	92.4455	91.2506	86.1923	74.4717
0.0438694	91.0751	89.5452	85.8088	73.2857
0.0441488	89.6578	87.6615	85.0846	73.1767
0.0444282	87.189	85.3526	83.0852	72.1696
0.0447076	84.7236	83.0381	80.6959	70.3032
0.044987	83.1771	82.8057	80.312	69.3297
0.0452664	82.2267	80.6346	78.1327	66.9676
0.0455458	80.7297	78.4481	75.658	65.0292
0.0458252	79.0522	76.5773	74.1354	62.9675
0.0461046	78.7308	74.453	72.7999	61.9389
0.046384	77.6579	73.3534	72.1653	61.7542
0.0466634	75.6426	72.758	71.4194	60.8595
0.0469428	73.7725	71.9262	70.1729	60.2604
0.0472222	72.555	72.1963	69.5913	60.2127
0.0475016	71.9576	71.8037	69.2921	60.1609
0.047781	70.8302	69.7981	67.6832	58.7113
0.0480604	67.9756	67.6144	66.0487	57.4766
0.0483398	67.1355	65.6101	64.6632	56.4375
0.0486192	66.3392	63.7296	62.5558	54.9017
0.0488986	65.7775	62.835	61.4835	53.6033
0.049178	64.2861	61.872	61.4192	52.9384
0.0494574	63.8205	61.6376	60.9675	53.6826
0.0497368	63.2271	60.6207	60.8758	53.4877
0.0500161	62.1493	59.3605	60.1937	52.1314
0.0502955	61.29	57.782	57.97	49.9004
0.0505749	60.9384	56.0132	55.8484	48.4166
0.0508543	59.9727	54.9846	54.3853	47.4121
0.0511337	58.6445	54.4341	53.7624	47.2206
0.0514131	57.2306	54.116	53.613	47.8085
0.0516925	56.0711	53.1745	52.091	46.8865
0.0519719	54.5356	51.6325	50.6803	46.1508
0.0522512	53.7436	50.4807	48.5548	45.0973
0.0525306	53.6816	50.1371	48.109	44.0024
0.05281	52.076	49.9753	48.6466	43.673
0.0530894	50.9598	48.5758	47.9523	42.8931
0.0533688	51.2284	47.7104	47.5966	42.9829
0.0536482	50.8378	47.1603	46.9769	43.0193
0.0539275	49.405	46.2917	46.3559	41.2663
0.0542069	47.7151	46.2337	46.2778	40.9186
0.0544863	46.6833	45.694	45.7212	40.2556
0.0547657	45.9838	44.2747	43.9849	38.7001
0.0550451	46.0795	43.3079	42.5908	38.5322
0.0553245	45.2175	42.9591	42.2308	38.4728
0.0556038	44.0332	42.6591	41.7088	37.8271
0.0558832	43.9769	40.7137	40.3201	36.6522
0.0561626	43.4514	39.985	39.9487	36.6874
0.056442	41.8228	39.6636	39.5613	36.8496
0.0567213	40.7246	39.3761	39.3522	36.6556
0.0570007	40.2643	39.3073	38.909	36.1764
0.0572801	40.3112	39.1364	38.5355	35.8822
0.0575595	40.9384	38.9673	38.0581	35.1623
0.0578389	40.2371	37.7703	36.7178	34.2736
0.0581182	39.2011	36.5074	36.3272	33.5569
0.0583976	38.359	35.52	35.8715	32.797
0.058677	37.6526	35.2223	35.2482	32.943
0.0589563	36.6985	35.0979	34.3985	32.6591
0.0592357	36.4499	34.9201	33.805	31.9277
0.0595151	35.8437	34.3475	33.3117	31.4066
0.0597945	35.6253	33.3046	32.4984	30.705
0.0600738	35.2951	32.8248	32.2423	30.4117
0.0603532	34.8504	32.8263	32.2808	29.906
0.0606326	34.1199	32.6796	31.8283	29.3496
0.0609119	32.923	33.2275	31.1297	29.0942
0.0611913	32.5859	32.6087	30.3307	28.3874
0.0614707	32.8558	30.8726	28.457	26.9186
0.06175	32.6237	29.7962	27.2098	26.6444
0.0620294	31.9674	29.9182	27.1405	26.1704
0.0623088	30.6223	29.8875	27.6615	26.5429
0.0625881	30.2498	29.9588	28.1891	26.9893
0.0628675	29.613	28.9304	27.5758	26.4398
0.0631469	28.88	29.0842	26.6983	26.0995
0.0634262	29.3817	29.0607	27.1259	25.5856
0.0637056	29.3894	28.4226	26.7	25.1561
0.063985	27.6021	28.8849	26.4929	25.4497
0.0642643	26.8054	28.6054	27.1761	24.9864
0.0645437	26.8996	27.2295	26.0283	23.8187
0.064823	26.042	26.3772	24.8336	22.8236
0.0651024	25.4461	26.6967	24.6245	22.8165
0.0653818	25.3007	27.5165	24.0791	22.9666
0.0656611	25.5832	27.373	23.6704	22.3314
0.0659405	25.3454	25.851	23.1643	21.3124
0.0662198	25.24	26.0057	23.187	20.8396
0.0664992	25.1998	25.3098	22.5875	20.3727
0.0667785	24.9015	23.1135	20.9394	19.4583
0.0670579	24.6043	21.6497	19.2018	19.2668
0.0673372	23.6402	22.6237	19.709	19.7391
0.0676166	23.03	23.4992	20.0233	19.4923
0.0678959	22.0708	22.8128	19.478	18.5982
0.0681753	22.2018	22.7418	19.6236	18.9253
0.0684547	22.158	23.0325	19.0373	18.5227
0.068734	21.7299	23.3151	19.085	18.9933
0.0690134	21.6446	22.6071	19.1065	18.6517
0.0692927	21.2745	21.7499	18.7347	18.1661
0.069572	21.3251	21.4675	17.9361	17.3485
0.0698514	21.0962	21.7316	17.3972	16.8488
0.0701307	20.6639	21.6281	17.6836	16.1008
0.0704101	20.8801	20.9779	17.6133	15.603
0.0706894	20.8921	21.0324	17.8822	16.0736
0.0709688	19.9454	20.8089	18.2293	16.6719
0.0712481	19.0187	20.8075	16.7953	16.3639
0.0715275	18.5902	20.0787	15.7337	15.7097
0.0718068	19.1136	19.1471	15.2774	15.5383
0.0720862	19.3924	18.9566	14.7084	14.7147
0.0723655	18.9113	18.8577	14.5592	14.6714
0.0726448	18.5715	17.945	14.4615	13.9681
0.0729242	18.3216	17.8865	14.8915	13.6489
0.0732035	17.5122	16.817	13.6376	12.2486
0.0734829	17.5715	17.6077	13.1039	11.8876
0.0737622	17.204	18.0285	13.2803	12.0979
0.0740415	16.475	17.0728	12.1023	11.2251
0.0743209	16.477	16.552	11.4967	11.3733
0.0746002	16.2031	15.9198	11.7101	11.2275
0.0748795	15.4499	15.3845	12.2046	11.2005
0.0751589	15.2017	15.4483	12.7318	11.5761
0.0754382	15.3496	15.6793	12.4923	11.5652
0.0757175	14.6945	15.2672	11.7766	11.1504
0.0759969	14.8807	14.9511	11.0696	10.9418
0.0762762	14.4476	14.6339	11.2931	11.4155
0.0765555	13.9524	14.2739	11.4667	10.477
0.0768349	14.3183	14.1934	10.3243	9.59685
0.0771142	13.4335	14.4802	10.2249	10.1707
0.0773935	13.1622	14.2451	10.0986	10.3744
0.0776728	12.9121	14.1206	9.87774	10.7734
0.0779522	11.572	14.6783	9.18767	10.0017
0.0782315	12.4069	13.3117	9.8986	9.40324
0.0785108	12.6867	12.4255	10.2127	8.73873
0.0787901	11.6566	11.9304	9.57437	8.71888
0.0790695	10.8298	12.6319	9.36225	8.52624
0.0793488	10.5562	12.2887	9.29792	8.79701
0.0796281	10.6626	11.9491	9.03203	8.26391
0.0799074	10.5635	12.588	8.86273	8.03434
0.0801867	10.1913	11.9212	8.65867	7.86341
0.0804661	10.389	10.6192	7.64742	6.63237
0.0807454	10.8044	10.8221	7.78322	6.66191
0.0810247	10.6273	10.9337	8.19047	6.84984
0.081304	11.0556	10.7473	8.10152	6.98323
0.0815833	10.8766	10.3539	7.3064	7.16115
0.0818626	10.7963	9.96242	6.97504	7.01917
0.082142	10.7396	10.3826	8.01306	7.97071
0.0824213	10.4802	9.85559	7.83236	7.94567
0.0827006	10.5608	10.1517	7.06911	7.41143
0.0829799	10.3998	10.1443	6.30576	7.52919
0.0832592	10.0622	9.49177	5.97032	6.81431
0.0835385	9.58373	8.98359	5.66114	6.4
0.0838178	9.42157	8.94802	5.79813	6.03691
0.0840971	9.26205	9.08587	6.30588	5.85423
0.0843764	8.92775	9.5955	6.2954	5.79006
0.0846558	9.13511	9.98087	6.1687	6.25384
0.0849351	8.6607	9.52763	5.56293	5.92802
0.0852144	8.30858	9.56578	5.68701	5.81132
0.0854937	8.02476	9.355	5.27124	5.85758
0.085773	8.61058	9.11048	5.20469	5.98943
0.0860523	8.59165	8.83911	4.82685	5.71519
0.0863316	8.52698	7.92616	4.33102	4.96289
0.0866109	8.76659	7.83299	4.1264	5.24859
0.0868902	8.19539	8.10298	4.14918	5.22273
0.0871695	7.40706	7.66752	4.17032	4.82776
0.0874488	7.13275	7.46377	4.3408	3.96125
0.0877281	7.06702	7.32858	4.3766	4.21006
0.0880074	7.357	7.08729	3.97462	4.5528
0.0882867	7.52314	6.94204	3.88545	4.37048
0.088566	7.28079	6.90226	4.06898	4.21396
0.0888453	6.45517	5.98244	3.72146	4.13145
0.0891245	6.4877	5.64619	3.34164	3.88363
0.0894038	6.67355	6.06356	3.27615	3.52783
0.0896831	6.71619	6.2276	3.6486	3.38399
0.0899624	6.34979	5.79641	3.37741	3.33488
0.0902417	6.2848	6.12866	2.91622	3.31197
0.090521	5.59761	6.27902	3.48541	3.89466
0.0908003	5.51529	7.04813	4.32456	4.82473
0.0910796	5.79404	7.4098	4.212	4.40349
0.0913589	6.50547	7.1258	3.51381	4.34536
0.0916381	6.4705	6.74272	3.5029	4.35357
0.0919174	6.34601	7.12944	3.63216	4.26067
0.0921967	5.86724	7.05597	4.20836	4.65316
0.092476	6.30222	6.85444	4.25082	4.43718
0.0927553	6.23899	6.75337	3.85686	3.99837
0.0930345	5.98842	7.11151	4.05584	4.2233
0.0933138	6.14436	6.51318	3.5022	3.88525
0.0935931	5.0362	6.02125	2.93658	3.73917
0.0938724	4.54945	5.116	2.1231	3.00479
0.0941517	5.26385	4.99014	1.84245	2.99022
0.0944309	6.04158	5.00593	2.51974	2.95728
0.0947102	6.28615	4.88501	2.40918	2.56585
0.0949895	6.22978	5.02301	2.16511	2.63519
0.0952688	5.72993	5.63762	2.43638	3.37661
0.095548	5.21478	5.48761	2.32897	3.33701
0.0958273	5.02772	5.15901	2.38639	2.9135
0.0961066	4.83059	4.74434	2.29621	2.02419
0.0963858	4.76015	4.0949	1.33133	0.997929
0.0966651	5.24332	4.43815	1.04286	1.3166
0.0969444	5.04585	4.90009	1.59488	2.00799
0.0972236	4.81817	4.46481	1.58621	2.11816
0.0975029	4.87989	3.80237	1.27055	1.8821
0.0977822	4.83373	4.24642	2.02547	2.29036
0.0980614	5.12629	3.94825	2.34089	1.96962
0.0983407	4.58249	4.23528	1.46012	1.99521
0.09862	4.6643	4.35498	1.40829	1.98365
0.0988992	5.11037	4.48239	1.4757	1.88335
0.0991785	4.62195	4.74287	1.80873	2.58726
0.0994577	4.18542	4.41635	1.96834	2.68994
0.099737	4.19156	3.43891	1.6646	2.15619
0.100016	4.08801	3.0225	1.63807	1.71224
0.100295	4.40483	3.34336	1.55541	1.3601
0.100575	4.84246	3.60628	1.6263	1.26107
0.100854	3.82247	3.24188	1.72476	1.26351
0.101133	3.76096	3.79219	1.64904	1.42244
0.101413	3.69224	4.22182	1.78036	2.00311
0.101692	3.81329	3.63969	1.65036	1.73555
0.101971	3.78409	3.54952	1.92309	1.67468
0.10225	3.75584	4.15404	2.05215	1.91647
0.10253	3.52816	3.64273	1.44629	1.65875
0.102809	3.66175	3.71062	1.43979	1.93875
0.103088	3.68537	3.76715	1.35463	2.12435
0.103367	3.3416	3.40886	1.19605	1.85792
0.103646	2.96943	3.28254	1.01924	1.67878
0.103926	3.43088	2.79161	0.864282	1.25331
0.104205	3.40014	2.48512	0.613179	1.36548
0.104484	2.89026	2.59821	0.307644	1.59045
0.104763	2.80547	2.99876	0.57767	2.07838
0.105043	3.52061	3.58416	0.816926	1.81243
0.105322	3.69958	4.05538	1.09821	1.88427
0.105601	3.95105	4.24184	1.06579	2.0433
0.10588	3.79955	3.54125	0.944057	1.5732
0.10616	3.33548	2.92077	0.521022	1.46131
0.106439	3.10096	3.5982	0.85093	1.70353
0.106718	3.81081	3.58852	1.14465	1.21108
0.106997	3.92209	3.69325	1.00608	1.00642
0.107277	3.728	3.34171	1.34493	1.22365
0.107556	3.96549	3.35109	1.44388	1.29967
0.107835	3.76687	3.23645	1.50986	1.68304
0.108114	3.93675	3.6459	1.63904	2.09645
0.108393	4.04771	3.8105	1.53626	1.89053
0.108673	3.73807	3.36675	1.17537	2.02597
0.108952	3.78656	3.11436	1.40251	2.04051
0.109231	3.82147	3.32732	1.37176	2.29633
0.10951	3.37888	3.46826	1.66624	1.981
0.10979	2.95574	3.24824	1.25872	2.31045
0.110069	3.32944	2.85862	1.34742	2.51619
0.110348	3.4391	3.47419	1.73692	2.50225
0.110627	3.26453	3.46151	1.40667	2.04299
0.110906	2.99397	3.48362	1.81363	2.34745
0.111186	3.62641	3.64193	1.86996	2.3744
0.111465	3.4879	3.87936	1.65083	2.03606
0.111744	3.89558	3.43288	1.38798	1.61384
0.112023	3.66912	3.48698	1.20379	1.31555
0.112302	3.41071	4.62386	2.4076	2.23707
0.112582	3.38129	3.98932	1.65391	1.70201
0.112861	3.69941	4.15637	0.974055	1.81411
0.11314	2.93167	4.67031	1.81885	2.57396
0.113419	3.17092	4.4899	1.68607	2.22683
0.113699	3.49622	5.00935	2.05847	2.49348
0.113978	3.60975	4.9801	1.90102	2.34237
0.114257	3.80154	4.12956	1.55647	2.04087
0.114536	3.37954	3.79633	1.41612	1.98437
0.114815	3.32867	3.53408	1.32365	2.1375
0.115095	3.3926	2.9378	0.878296	1.94596
0.115374	2.96559	3.23123	1.37075	1.96905
0.115653	2.94942	3.01112	1.2667	1.81822
0.115932	3.54995	3.2756	0.771943	1.7981
0.116211	3.53998	2.71628	0.14166	1.75206
0.11649	3.60459	2.19509	0.455334	1.59829
0.11677	3.25871	2.53071	0.703025	1.58516
0.117049	3.11242	2.40972	0.761228	1.51154
0.117328	3.16158	2.53446	1.57036	2.0138
0.117607	3.28965	2.61103	1.45827	2.56308
0.117886	3.67117	3.22782	1.46895	2.63595
0.118166	2.76798	3.47943	1.77755	2.70881
0.118445	2.55151	3.46316	1.25912	2.62368
0.118724	2.57675	3.49437	0.682412	2.66127
0.119003	2.82617	3.58918	0.900499	2.44728
0.119282	3.1204	3.85421	1.37219	2.37315
0.119562	2.74729	3.78999	1.19707	2.18064
0.119841	2.42829	3.21221	0.55439	1.27463
0.12012	2.27656	3.37057	0.761771	1.65639
0.120399	2.32509	3.56595	1.20428	1.51221
0.120678	2.49192	3.6998	1.17173	1.77109
0.120957	2.12472	3.69	1.28494	1.91571
0.121237	1.9804	3.15402	0.614375	1.58997
0.121516	2.20128	3.01388	0.480582	1.4577
0.121795	2.1698	3.02901	1.07535	1.7935
0.122074	2.22668	3.23925	1.23459	2.05027
0.122353	2.81201	3.31635	1.0784	1.6147
0.122632	2.798	3.07455	0.989878	1.38948
0.122912	2.70644	2.95148	0.903665	1.34462
0.123191	3.17412	2.82518	1.04683	1.88187
0.12347	2.95951	3.10807	1.17255	2.04937
0.123749	2.59851	2.96514	1.13495	1.51546
0.124028	3.00274	2.55912	0.63016	0.619005
0.124307	2.58314	2.63613	0.805699	0.485225
0.124587	2.70887	2.97247	0.899819	1.01272
0.124866	2.49899	2.71946	1.0406	0.982262
0.125145	2.32662	3.12993	1.43915	1.66515
0.125424	2.18282	3.60239	1.12046	1.80103
0.125703	2.76874	2.85757	0.955266	1.12381
0.125982	2.8241	3.03827	1.50709	1.17264
0.126261	2.83534	2.7242	1.61134	1.59398
0.126541	2.82791	2.17593	1.0582	1.10255
0.12682	2.36998	2.73875	1.83359	2.11325
0.127099	2.25742	2.87667	1.80454	1.95451
0.127378	2.59972	3.04565	1.65411	1.99425
0.127657	2.78793	3.16423	1.73643	2.20936
0.127936	2.46381	3.42755	1.9966	2.0916
0.128215	2.26919	2.93587	1.48037	1.8267
0.128495	2.33364	2.56238	0.389754	0.87705
0.128774	2.1382	3.15716	0.684492	1.27843
0.129053	2.2969	3.58716	1.21117	2.02473
0.129332	1.94645	3.08349	1.11592	1.29349
0.129611	1.70687	2.20394	0.653375	0.862216
0.12989	1.41342	2.10137	0.521769	0.905868
0.130169	1.69188	2.499	0.188351	1.14828
