# Supplementary material for: Cysteine-rich protein 2 accelerates actin filament cluster formation
Source: PLoS One. 2017 Aug 16;12(8):e0183085. doi: 10.1371/journal.pone.0183085 (PMC5558965; doi:10.1371/journal.pone.0183085)
Supplement: S2 File — (PDB) [file pone.0183085.s002.pdb]

 Project description:                                                     
 j: 100 T: 0.295E-07 Suc:     4 Eva:  1762565 CPU:  0.299E+03 SqF: 0.0093
  Rf: 0.00101 Los:0.0143 Dis:0.0000 Per:  0.3066 Sca: 0.151E-08
 Computation mode ....................................... : Fast
 Number of particle atoms ............................... : 799
 Number of graphs ....................................... : 1
 Anisometry penalty ..................................... : 0.0
 Point symmetry group ................................... : P1
 DAM packing radius ..................................... : 3.250
 Average volume per atom ................................ : 194.3
 Total excluded DAM volume .............................. : 1.553e+5
 Particle center:   0.8292  -0.7945   0.4293
 Radius of gyration ..................................... : 42.30
 Maximum diameter ....................................... : 124.5
 DAM shape anisometry ................................... : 0.5751
 DAM non-prolateness .................................... : 0.0
 DAM non-oblateness ..................................... : 0.3777
ATOM      1  CA  ASP    1       41.594 -11.956   8.448  1.00 20.00 0 2 201
ATOM      2  CA  ASP    1       57.844 -15.206  22.237  1.00 20.00 0 2 201
ATOM      3  CA  ASP    1       38.344  -8.706  13.044  1.00 20.00 1 2 201
ATOM      4  CA  ASP    1       41.594 -11.956  26.833  1.00 20.00 1 2 201
ATOM      5  CA  ASP    1        5.845   4.294 -14.533  1.00 20.00 1 2 201
ATOM      6  CA  ASP    1        2.595   7.544 -19.129  1.00 20.00 1 2 201
ATOM      7  CA  ASP    1       12.345 -15.206  -5.340  1.00 20.00 1 2 201
ATOM      8  CA  ASP    1       41.594  -5.456  26.833  1.00 20.00 0 2 201
ATOM      9  CA  ASP    1      -33.156  10.794  -5.340  1.00 20.00 1 2 201
ATOM     10  CA  ASP    2       38.344 -21.706  31.429  1.00 20.00 1 2 201
ATOM     11  CA  ASP    2       41.594 -24.956  26.833  1.00 20.00 1 2 201
ATOM     12  CA  ASP    2      -26.655  10.794 -14.533  1.00 20.00 0 2 201
ATOM     13  CA  ASP    2        9.095   1.044  -0.744  1.00 20.00 0 2 201
ATOM     14  CA  ASP    2      -20.155  23.794 -32.918  1.00 20.00 0 2 201
ATOM     15  CA  ASP    2       12.345  -2.206 -14.533  1.00 20.00 1 2 201
ATOM     16  CA  ASP    2       48.094 -11.956  26.833  1.00 20.00 1 2 201
ATOM     17  CA  ASP    2       -0.655   4.294 -14.533  1.00 20.00 0 2 201
ATOM     18  CA  ASP    2      -10.405  14.044 -19.129  1.00 20.00 0 2 201
ATOM     19  CA  ASP    2      -36.406  14.044  -9.937  1.00 20.00 1 2 201
ATOM     20  CA  ASP    3       15.595   1.044 -19.129  1.00 20.00 0 2 201
ATOM     21  CA  ASP    3        9.095   1.044 -19.129  1.00 20.00 1 2 201
ATOM     22  CA  ASP    3      -29.905  14.044  -0.744  1.00 20.00 0 2 201
ATOM     23  CA  ASP    3      -39.656  17.294  -5.340  1.00 20.00 0 2 201
ATOM     24  CA  ASP    3       12.345 -15.206 -14.533  1.00 20.00 0 2 201
ATOM     25  CA  ASP    3       28.595 -18.456  17.641  1.00 20.00 0 2 201
ATOM     26  CA  ASP    3      -42.906   1.044  -0.744  1.00 20.00 1 2 201
ATOM     27  CA  ASP    3      -33.156   4.294 -14.533  1.00 20.00 0 2 201
ATOM     28  CA  ASP    3      -49.406  -5.456  -0.744  1.00 20.00 0 2 201
ATOM     29  CA  ASP    3       41.594 -11.956  36.025  1.00 20.00 0 2 201
ATOM     30  CA  ASP    4      -36.406   7.544  -0.744  1.00 20.00 1 2 201
ATOM     31  CA  ASP    4       41.594 -18.456  36.025  1.00 20.00 1 2 201
ATOM     32  CA  ASP    4       38.344 -21.706  22.237  1.00 20.00 1 2 201
ATOM     33  CA  ASP    4       18.845  -2.206 -14.533  1.00 20.00 0 2 201
ATOM     34  CA  ASP    4       54.594 -11.956  26.833  1.00 20.00 1 2 201
ATOM     35  CA  ASP    4       -0.655  -2.206  -5.340  1.00 20.00 0 2 201
ATOM     36  CA  ASP    4      -42.906   1.044   8.448  1.00 20.00 1 2 201
ATOM     37  CA  ASP    4        5.845 -15.206  -5.340  1.00 20.00 0 2 201
ATOM     38  CA  ASP    4        5.845 -15.206 -14.533  1.00 20.00 0 2 201
ATOM     39  CA  ASP    4      -39.656   4.294  13.044  1.00 20.00 0 2 201
ATOM     40  CA  ASP    5      -36.406  -5.456  17.641  1.00 20.00 1 2 201
ATOM     41  CA  ASP    5      -52.656  -2.206  -5.340  1.00 20.00 0 2 201
ATOM     42  CA  ASP    5       48.094 -24.956  26.833  1.00 20.00 1 2 201
ATOM     43  CA  ASP    5       25.345  -8.706   3.852  1.00 20.00 0 2 201
ATOM     44  CA  ASP    5        9.095   7.544  -9.937  1.00 20.00 1 2 201
ATOM     45  CA  ASP    5      -52.656   4.294   3.852  1.00 20.00 0 2 201
ATOM     46  CA  ASP    5      -29.905   7.544  -0.744  1.00 20.00 0 2 201
ATOM     47  CA  ASP    5       35.094 -18.456  26.833  1.00 20.00 1 2 201
ATOM     48  CA  ASP    5       54.594 -18.456  26.833  1.00 20.00 0 2 201
ATOM     49  CA  ASP    5      -36.406   1.044  -9.937  1.00 20.00 0 2 201
ATOM     50  CA  ASP    6       54.594  -5.456  26.833  1.00 20.00 0 2 201
ATOM     51  CA  ASP    6       22.095  -5.456 -19.129  1.00 20.00 0 2 201
ATOM     52  CA  ASP    6       48.094 -11.956  36.025  1.00 20.00 0 2 201
ATOM     53  CA  ASP    6       44.844 -21.706  31.429  1.00 20.00 1 2 201
ATOM     54  CA  ASP    6        2.595 -11.956  -0.744  1.00 20.00 0 2 201
ATOM     55  CA  ASP    6       51.344 -15.206  22.237  1.00 20.00 1 2 201
ATOM     56  CA  ASP    6      -42.906  14.044  17.641  1.00 20.00 0 2 201
ATOM     57  CA  ASP    6       51.344  -2.206  22.237  1.00 20.00 0 2 201
ATOM     58  CA  ASP    6       44.844  -8.706  13.044  1.00 20.00 1 2 201
ATOM     59  CA  ASP    6       41.594 -18.456  26.833  1.00 20.00 1 2 201
ATOM     60  CA  ASP    7        2.595   7.544  -9.937  1.00 20.00 0 2 201
ATOM     61  CA  ASP    7       31.845  -8.706  13.044  1.00 20.00 1 2 201
ATOM     62  CA  ASP    7       41.594 -11.956  17.641  1.00 20.00 1 2 201
ATOM     63  CA  ASP    7      -33.156   4.294   3.852  1.00 20.00 0 2 201
ATOM     64  CA  ASP    7      -52.656  -2.206   3.852  1.00 20.00 0 2 201
ATOM     65  CA  ASP    7      -29.905  14.044  -9.937  1.00 20.00 1 2 201
ATOM     66  CA  ASP    7      -36.406  14.044   8.448  1.00 20.00 0 2 201
ATOM     67  CA  ASP    7       44.844  -2.206  22.237  1.00 20.00 0 2 201
ATOM     68  CA  ASP    7      -16.905  14.044 -19.129  1.00 20.00 0 2 201
ATOM     69  CA  ASP    7       22.095  -5.456  -0.744  1.00 20.00 1 2 201
ATOM     70  CA  ASP    8       18.845  -2.206 -23.725  1.00 20.00 0 2 201
ATOM     71  CA  ASP    8        9.095 -18.456  -0.744  1.00 20.00 0 2 201
ATOM     72  CA  ASP    8       44.844 -21.706  22.237  1.00 20.00 1 2 201
ATOM     73  CA  ASP    8      -20.155  10.794 -14.533  1.00 20.00 0 2 201
ATOM     74  CA  ASP    8       12.345  -8.706  -5.340  1.00 20.00 1 2 201
ATOM     75  CA  ASP    8       51.344 -28.206  22.237  1.00 20.00 0 2 201
ATOM     76  CA  ASP    8       -7.155  10.794 -14.533  1.00 20.00 0 2 201
ATOM     77  CA  ASP    8       18.845  -8.706   3.852  1.00 20.00 1 2 201
ATOM     78  CA  ASP    8      -46.156   4.294  13.044  1.00 20.00 1 2 201
ATOM     79  CA  ASP    8       -3.905   7.544 -19.129  1.00 20.00 1 2 201
ATOM     80  CA  ASP    9       12.345   4.294  -5.340  1.00 20.00 0 2 201
ATOM     81  CA  ASP    9      -39.656   4.294  -5.340  1.00 20.00 1 2 201
ATOM     82  CA  ASP    9      -26.655  23.794 -32.918  1.00 20.00 0 2 201
ATOM     83  CA  ASP    9       41.594 -18.456  17.641  1.00 20.00 1 2 201
ATOM     84  CA  ASP    9       38.344  -8.706  31.429  1.00 20.00 0 2 201
ATOM     85  CA  ASP    9      -36.406   1.044  -0.744  1.00 20.00 0 2 201
ATOM     86  CA  ASP    9       15.595  -5.456 -19.129  1.00 20.00 1 2 201
ATOM     87  CA  ASP    9      -49.406   1.044  17.641  1.00 20.00 0 2 201
ATOM     88  CA  ASP    9        2.595  -5.456 -28.321  1.00 20.00 0 2 201
ATOM     89  CA  ASP    9      -13.655  23.794 -14.533  1.00 20.00 0 2 201
ATOM     90  CA  ASP   10        2.595  -5.456  -9.937  1.00 20.00 0 2 201
ATOM     91  CA  ASP   10      -42.906   7.544  -0.744  1.00 20.00 1 2 201
ATOM     92  CA  ASP   10      -39.656  -2.206  13.044  1.00 20.00 1 2 201
ATOM     93  CA  ASP   10        9.095  14.044 -19.129  1.00 20.00 0 2 201
ATOM     94  CA  ASP   10        9.095   7.544 -19.129  1.00 20.00 0 2 201
ATOM     95  CA  ASP   10       31.845 -21.706  22.237  1.00 20.00 0 2 201
ATOM     96  CA  ASP   10       -7.155  10.794 -23.725  1.00 20.00 0 2 201
ATOM     97  CA  ASP   10       44.844 -15.206  13.044  1.00 20.00 1 2 201
ATOM     98  CA  ASP   10      -42.906  14.044   8.448  1.00 20.00 1 2 201
ATOM     99  CA  ASP   10      -29.905   7.544  -9.937  1.00 20.00 0 2 201
ATOM    100  CA  ASP   11      -42.906   7.544  17.641  1.00 20.00 0 2 201
ATOM    101  CA  ASP   11       12.345  -2.206   3.852  1.00 20.00 0 2 201
ATOM    102  CA  ASP   11       28.595 -11.956  17.641  1.00 20.00 1 2 201
ATOM    103  CA  ASP   11        9.095 -18.456  -9.937  1.00 20.00 1 2 201
ATOM    104  CA  ASP   11       35.094 -18.456  36.025  1.00 20.00 0 2 201
ATOM    105  CA  ASP   11      -13.655  17.294 -14.533  1.00 20.00 1 2 201
ATOM    106  CA  ASP   11      -36.406  -5.456   8.448  1.00 20.00 0 2 201
ATOM    107  CA  ASP   11      -33.156   4.294  -5.340  1.00 20.00 0 2 201
ATOM    108  CA  ASP   11      -33.156  17.294 -14.533  1.00 20.00 1 2 201
ATOM    109  CA  ASP   11      -49.406  14.044  -0.744  1.00 20.00 0 2 201
ATOM    110  CA  ASP   12      -46.156  -2.206  13.044  1.00 20.00 1 2 201
ATOM    111  CA  ASP   12        5.845  -8.706  -5.340  1.00 20.00 1 2 201
ATOM    112  CA  ASP   12      -29.905  20.544 -19.129  1.00 20.00 0 2 201
ATOM    113  CA  ASP   12       15.595 -18.456  -9.937  1.00 20.00 0 2 201
ATOM    114  CA  ASP   12       44.844 -21.706  40.622  1.00 20.00 0 2 201
ATOM    115  CA  ASP   12       41.594  -5.456  17.641  1.00 20.00 0 2 201
ATOM    116  CA  ASP   12      -49.406   1.044  -0.744  1.00 20.00 1 2 201
ATOM    117  CA  ASP   12      -29.905  20.544 -28.321  1.00 20.00 0 2 201
ATOM    118  CA  ASP   12      -36.406   1.044  17.641  1.00 20.00 0 2 201
ATOM    119  CA  ASP   12      -16.905  20.544  -9.937  1.00 20.00 0 2 201
ATOM    120  CA  ASP   13       48.094 -24.956  17.641  1.00 20.00 1 2 201
ATOM    121  CA  ASP   13      -46.156  10.794  13.044  1.00 20.00 1 2 201
ATOM    122  CA  ASP   13       12.345  -8.706   3.852  1.00 20.00 1 2 201
ATOM    123  CA  ASP   13      -49.406   1.044   8.448  1.00 20.00 1 2 201
ATOM    124  CA  ASP   13        5.845  -2.206 -14.533  1.00 20.00 1 2 201
ATOM    125  CA  ASP   13       51.344 -15.206  31.429  1.00 20.00 0 2 201
ATOM    126  CA  ASP   13      -42.906   1.044  17.641  1.00 20.00 0 2 201
ATOM    127  CA  ASP   13       12.345   4.294 -14.533  1.00 20.00 1 2 201
ATOM    128  CA  ASP   13       12.345   4.294 -23.725  1.00 20.00 0 2 201
ATOM    129  CA  ASP   13      -46.156   4.294   3.852  1.00 20.00 1 2 201
ATOM    130  CA  ASP   14        5.845  -2.206  -5.340  1.00 20.00 1 2 201
ATOM    131  CA  ASP   14       44.844 -28.206  22.237  1.00 20.00 1 2 201
ATOM    132  CA  ASP   14       48.094  -5.456  17.641  1.00 20.00 1 2 201
ATOM    133  CA  ASP   14       44.844  -2.206  13.044  1.00 20.00 0 2 201
ATOM    134  CA  ASP   14       35.094 -11.956  17.641  1.00 20.00 1 2 201
ATOM    135  CA  ASP   14        9.095  -5.456 -28.321  1.00 20.00 0 2 201
ATOM    136  CA  ASP   14       35.094 -18.456  17.641  1.00 20.00 1 2 201
ATOM    137  CA  ASP   14      -46.156  -8.706   3.852  1.00 20.00 0 2 201
ATOM    138  CA  ASP   14      -36.406  20.544 -19.129  1.00 20.00 0 2 201
ATOM    139  CA  ASP   14      -42.906  14.044  -0.744  1.00 20.00 1 2 201
ATOM    140  CA  ASP   15       51.344  -2.206  13.044  1.00 20.00 0 2 201
ATOM    141  CA  ASP   15      -33.156  10.794 -14.533  1.00 20.00 1 2 201
ATOM    142  CA  ASP   15        9.095 -11.956  -9.937  1.00 20.00 1 2 201
ATOM    143  CA  ASP   15      -49.406   7.544   8.448  1.00 20.00 1 2 201
ATOM    144  CA  ASP   15        5.845  10.794 -14.533  1.00 20.00 1 2 201
ATOM    145  CA  ASP   15       54.594 -11.956  17.641  1.00 20.00 0 2 201
ATOM    146  CA  ASP   15       38.344  -8.706  22.237  1.00 20.00 1 2 201
ATOM    147  CA  ASP   15       -0.655  10.794 -23.725  1.00 20.00 0 2 201
ATOM    148  CA  ASP   15      -23.405  14.044 -28.321  1.00 20.00 0 2 201
ATOM    149  CA  ASP   15      -33.156  10.794  13.044  1.00 20.00 0 2 201
ATOM    150  CA  ASP   16       38.344 -15.206  31.429  1.00 20.00 1 2 201
ATOM    151  CA  ASP   16       41.594 -24.956  17.641  1.00 20.00 1 2 201
ATOM    152  CA  ASP   16       18.845 -15.206  -5.340  1.00 20.00 0 2 201
ATOM    153  CA  ASP   16       44.844 -28.206  13.044  1.00 20.00 0 2 201
ATOM    154  CA  ASP   16      -42.906  -5.456  17.641  1.00 20.00 1 2 201
ATOM    155  CA  ASP   16       51.344  -8.706  22.237  1.00 20.00 1 2 201
ATOM    156  CA  ASP   16       -3.905   1.044  -9.937  1.00 20.00 0 2 201
ATOM    157  CA  ASP   16       41.594 -24.956  36.025  1.00 20.00 0 2 201
ATOM    158  CA  ASP   16       48.094 -11.956   8.448  1.00 20.00 0 2 201
ATOM    159  CA  ASP   16       25.345  -8.706  -5.340  1.00 20.00 0 2 201
ATOM    160  CA  ASP   17       -3.905   1.044 -19.129  1.00 20.00 0 2 201
ATOM    161  CA  ASP   17      -36.406   7.544  -9.937  1.00 20.00 1 2 201
ATOM    162  CA  ASP   17      -33.156  -2.206  -5.340  1.00 20.00 0 2 201
ATOM    163  CA  ASP   17       28.595 -18.456   8.448  1.00 20.00 0 2 201
ATOM    164  CA  ASP   17        2.595  -5.456 -19.129  1.00 20.00 0 2 201
ATOM    165  CA  ASP   17        5.845  -8.706   3.852  1.00 20.00 0 2 201
ATOM    166  CA  ASP   17       54.594  -5.456  17.641  1.00 20.00 0 2 201
ATOM    167  CA  ASP   17       44.844 -15.206  31.429  1.00 20.00 1 2 201
ATOM    168  CA  ASP   17       -0.655  -2.206 -14.533  1.00 20.00 0 2 201
ATOM    169  CA  ASP   17      -10.405  27.044 -19.129  1.00 20.00 0 2 201
ATOM    170  CA  ASP   18       22.095 -11.956  -9.937  1.00 20.00 0 2 201
ATOM    171  CA  ASP   18      -10.405  20.544 -19.129  1.00 20.00 0 2 201
ATOM    172  CA  ASP   18       44.844  -8.706  31.429  1.00 20.00 0 2 201
ATOM    173  CA  ASP   18       38.344 -15.206  13.044  1.00 20.00 1 2 201
ATOM    174  CA  ASP   18       -3.905  14.044 -19.129  1.00 20.00 0 2 201
ATOM    175  CA  ASP   18       31.845 -21.706  13.044  1.00 20.00 0 2 201
ATOM    176  CA  ASP   18       25.345 -15.206  13.044  1.00 20.00 0 2 201
ATOM    177  CA  ASP   18       22.095 -11.956   8.448  1.00 20.00 0 2 201
ATOM    178  CA  ASP   18       18.845  -8.706 -14.533  1.00 20.00 1 2 201
ATOM    179  CA  ASP   18        2.595 -11.956  -9.937  1.00 20.00 0 2 201
ATOM    180  CA  ASP   19      -52.656  10.794   3.852  1.00 20.00 0 2 201
ATOM    181  CA  ASP   19       54.594 -11.956  36.025  1.00 20.00 0 2 201
ATOM    182  CA  ASP   19       15.595 -18.456  -0.744  1.00 20.00 0 2 201
ATOM    183  CA  ASP   19       28.595 -18.456  26.833  1.00 20.00 0 2 201
ATOM    184  CA  ASP   19       51.344  -8.706  13.044  1.00 20.00 0 2 201
ATOM    185  CA  ASP   19       35.094  -5.456  26.833  1.00 20.00 0 2 201
ATOM    186  CA  ASP   19      -39.656  10.794   3.852  1.00 20.00 0 2 201
ATOM    187  CA  ASP   19       48.094 -24.956  36.025  1.00 20.00 0 2 201
ATOM    188  CA  ASP   19        5.845  10.794  -5.340  1.00 20.00 0 2 201
ATOM    189  CA  ASP   19      -20.155  30.294 -14.533  1.00 20.00 0 2 201
ATOM    190  CA  ASP   20       18.845  -8.706  -5.340  1.00 20.00 1 2 201
ATOM    191  CA  ASP   20      -23.405  20.544  -9.937  1.00 20.00 0 2 201
ATOM    192  CA  ASP   20        5.845   4.294 -23.725  1.00 20.00 0 2 201
ATOM    193  CA  ASP   20      -39.656  10.794  -5.340  1.00 20.00 1 2 201
ATOM    194  CA  ASP   20       31.845 -15.206  22.237  1.00 20.00 1 2 201
ATOM    195  CA  ASP   20        5.845  -8.706 -14.533  1.00 20.00 1 2 201
ATOM    196  CA  ASP   20       48.094 -31.456  17.641  1.00 20.00 0 2 201
ATOM    197  CA  ASP   20      -46.156   4.294  -5.340  1.00 20.00 1 2 201
ATOM    198  CA  ASP   20      -46.156  17.294   3.852  1.00 20.00 0 2 201
ATOM    199  CA  ASP   20      -49.406  -5.456   8.448  1.00 20.00 0 2 201
ATOM    200  CA  ASP   21       22.095  -5.456   8.448  1.00 20.00 0 2 201
ATOM    201  CA  ASP   21        9.095 -11.956  -0.744  1.00 20.00 0 2 201
ATOM    202  CA  ASP   21      -46.156  -2.206   3.852  1.00 20.00 1 2 201
ATOM    203  CA  ASP   21       22.095  -5.456  -9.937  1.00 20.00 0 2 201
ATOM    204  CA  ASP   21      -33.156   4.294  13.044  1.00 20.00 0 2 201
ATOM    205  CA  ASP   21      -36.406  20.544  -0.744  1.00 20.00 0 2 201
ATOM    206  CA  ASP   21       38.344 -28.206  22.237  1.00 20.00 0 2 201
ATOM    207  CA  ASP   21      -52.656  -2.206  13.044  1.00 20.00 0 2 201
ATOM    208  CA  ASP   21      -36.406   1.044   8.448  1.00 20.00 0 2 201
ATOM    209  CA  ASP   21      -16.905  20.544 -19.129  1.00 20.00 1 2 201
ATOM    210  CA  ASP   22      -26.655  10.794  -5.340  1.00 20.00 0 2 201
ATOM    211  CA  ASP   22       12.345 -15.206   3.852  1.00 20.00 0 2 201
ATOM    212  CA  ASP   22       51.344 -21.706  13.044  1.00 20.00 1 2 201
ATOM    213  CA  ASP   22       57.844  -8.706  22.237  1.00 20.00 0 2 201
ATOM    214  CA  ASP   22      -33.156  10.794   3.852  1.00 20.00 0 2 201
ATOM    215  CA  ASP   22       15.595   7.544 -19.129  1.00 20.00 0 2 201
ATOM    216  CA  ASP   22      -23.405  14.044 -19.129  1.00 20.00 1 2 201
ATOM    217  CA  ASP   22      -29.905  14.044   8.448  1.00 20.00 0 2 201
ATOM    218  CA  ASP   22       22.095   1.044  -9.937  1.00 20.00 0 2 201
ATOM    219  CA  ASP   22       22.095 -18.456  -0.744  1.00 20.00 0 2 201
ATOM    220  CA  ASP   23      -52.656  10.794  13.044  1.00 20.00 0 2 201
ATOM    221  CA  ASP   23      -23.405  27.044 -28.321  1.00 20.00 0 2 201
ATOM    222  CA  ASP   23      -10.405  14.044 -28.321  1.00 20.00 0 2 201
ATOM    223  CA  ASP   23       48.094  -5.456   8.448  1.00 20.00 0 2 201
ATOM    224  CA  ASP   23      -26.655  30.294 -23.725  1.00 20.00 0 2 201
ATOM    225  CA  ASP   23       18.845 -21.706 -14.533  1.00 20.00 0 2 201
ATOM    226  CA  ASP   23       48.094 -18.456   8.448  1.00 20.00 0 2 201
ATOM    227  CA  ASP   23       44.844  -8.706  22.237  1.00 20.00 1 2 201
ATOM    228  CA  ASP   23       15.595  -5.456  -0.744  1.00 20.00 1 2 201
ATOM    229  CA  ASP   23      -42.906   7.544   8.448  1.00 20.00 0 2 201
ATOM    230  CA  ASP   24       -7.155  23.794 -23.725  1.00 20.00 0 2 201
ATOM    231  CA  ASP   24      -36.406   7.544  17.641  1.00 20.00 0 2 201
ATOM    232  CA  ASP   24       -7.155  17.294 -14.533  1.00 20.00 1 2 201
ATOM    233  CA  ASP   24      -39.656  10.794  13.044  1.00 20.00 0 2 201
ATOM    234  CA  ASP   24       54.594 -18.456  17.641  1.00 20.00 1 2 201
ATOM    235  CA  ASP   24      -39.656  -2.206  22.237  1.00 20.00 0 2 201
ATOM    236  CA  ASP   24       48.094  -5.456  26.833  1.00 20.00 0 2 201
ATOM    237  CA  ASP   24       25.345  -2.206  -5.340  1.00 20.00 0 2 201
ATOM    238  CA  ASP   24       15.595  -5.456 -28.321  1.00 20.00 0 2 201
ATOM    239  CA  ASP   24       48.094 -24.956   8.448  1.00 20.00 0 2 201
ATOM    240  CA  ASP   25       15.595 -11.956  -9.937  1.00 20.00 1 2 201
ATOM    241  CA  ASP   25      -29.905  -5.456   8.448  1.00 20.00 0 2 201
ATOM    242  CA  ASP   25       15.595   1.044  -9.937  1.00 20.00 1 2 201
ATOM    243  CA  ASP   25      -23.405   7.544  -9.937  1.00 20.00 0 2 201
ATOM    244  CA  ASP   25      -33.156  23.794 -23.725  1.00 20.00 0 2 201
ATOM    245  CA  ASP   25      -26.655  30.294 -14.533  1.00 20.00 0 2 201
ATOM    246  CA  ASP   25      -42.906  14.044  -9.937  1.00 20.00 0 2 201
ATOM    247  CA  ASP   25        5.845   4.294  -5.340  1.00 20.00 0 2 201
ATOM    248  CA  ASP   25      -39.656  -2.206   3.852  1.00 20.00 1 2 201
ATOM    249  CA  ASP   25       41.594   1.044  26.833  1.00 20.00 0 2 201
ATOM    250  CA  ASP   26      -13.655  17.294 -23.725  1.00 20.00 0 2 201
ATOM    251  CA  ASP   26       25.345  -2.206   3.852  1.00 20.00 0 2 201
ATOM    252  CA  ASP   26      -55.906   7.544   8.448  1.00 20.00 0 2 201
ATOM    253  CA  ASP   26        9.095  -5.456  -9.937  1.00 20.00 1 2 201
ATOM    254  CA  ASP   26      -29.905  27.044 -19.129  1.00 20.00 0 2 201
ATOM    255  CA  ASP   26       51.344 -28.206  13.044  1.00 20.00 0 2 201
ATOM    256  CA  ASP   26      -33.156  17.294  -5.340  1.00 20.00 0 2 201
ATOM    257  CA  ASP   26      -36.406  14.044  -0.744  1.00 20.00 1 2 201
ATOM    258  CA  ASP   26       25.345 -15.206  22.237  1.00 20.00 0 2 201
ATOM    259  CA  ASP   26       15.595  -5.456  -9.937  1.00 20.00 1 2 201
ATOM    260  CA  ASP   27       51.344  -8.706  31.429  1.00 20.00 1 2 201
ATOM    261  CA  ASP   27      -16.905   7.544 -28.321  1.00 20.00 0 2 201
ATOM    262  CA  ASP   27       35.094 -11.956  26.833  1.00 20.00 0 2 201
ATOM    263  CA  ASP   27       -0.655  10.794 -14.533  1.00 20.00 0 2 201
ATOM    264  CA  ASP   27       44.844 -28.206  31.429  1.00 20.00 0 2 201
ATOM    265  CA  ASP   27       44.844 -21.706  13.044  1.00 20.00 1 2 201
ATOM    266  CA  ASP   27      -52.656   4.294  13.044  1.00 20.00 0 2 201
ATOM    267  CA  ASP   27       41.594  -5.456   8.448  1.00 20.00 0 2 201
ATOM    268  CA  ASP   27      -13.655  23.794 -32.918  1.00 20.00 0 2 201
ATOM    269  CA  ASP   27       -3.905  20.544 -19.129  1.00 20.00 0 2 201
ATOM    270  CA  ASP   28      -23.405   7.544 -19.129  1.00 20.00 0 2 201
ATOM    271  CA  ASP   28      -36.406   7.544 -19.129  1.00 20.00 0 2 201
ATOM    272  CA  ASP   28      -26.655  23.794 -23.725  1.00 20.00 0 2 201
ATOM    273  CA  ASP   28       12.345  10.794 -14.533  1.00 20.00 0 2 201
ATOM    274  CA  ASP   28       54.594 -24.956  17.641  1.00 20.00 0 2 201
ATOM    275  CA  ASP   28       28.595  -5.456  17.641  1.00 20.00 0 2 201
ATOM    276  CA  ASP   28       18.845   4.294 -14.533  1.00 20.00 0 2 201
ATOM    277  CA  ASP   28      -33.156  23.794  -5.340  1.00 20.00 0 2 201
ATOM    278  CA  ASP   28      -33.156  -8.706  13.044  1.00 20.00 0 2 201
ATOM    279  CA  ASP   28      -36.406  20.544  -9.937  1.00 20.00 0 2 201
ATOM    280  CA  ASP   29      -23.405  20.544 -19.129  1.00 20.00 0 2 201
ATOM    281  CA  ASP   29        2.595  14.044 -19.129  1.00 20.00 0 2 201
ATOM    282  CA  ASP   29       25.345  -8.706 -14.533  1.00 20.00 0 2 201
ATOM    283  CA  ASP   29      -39.656   4.294  22.237  1.00 20.00 0 2 201
ATOM    284  CA  ASP   29      -39.656  10.794 -14.533  1.00 20.00 0 2 201
ATOM    285  CA  ASP   29      -20.155  30.294 -23.725  1.00 20.00 0 2 201
ATOM    286  CA  ASP   29       15.595   1.044  -0.744  1.00 20.00 1 2 201
ATOM    287  CA  ASP   29      -42.906   7.544  -9.937  1.00 20.00 1 2 201
ATOM    288  CA  ASP   29       57.844 -21.706  22.237  1.00 20.00 0 2 201
ATOM    289  CA  ASP   29      -39.656  -8.706  13.044  1.00 20.00 0 2 201
ATOM    290  CA  ASP   30      -46.156  17.294  -5.340  1.00 20.00 0 2 201
ATOM    291  CA  ASP   30      -39.656  23.794 -14.533  1.00 20.00 0 2 201
ATOM    292  CA  ASP   30       18.845   4.294  -5.340  1.00 20.00 0 2 201
ATOM    293  CA  ASP   30      -20.155  23.794 -14.533  1.00 20.00 0 2 201
ATOM    294  CA  ASP   30      -49.406   7.544  -0.744  1.00 20.00 1 2 201
ATOM    295  CA  ASP   30       35.094 -24.956  17.641  1.00 20.00 0 2 201
ATOM    296  CA  ASP   30       -7.155  30.294 -23.725  1.00 20.00 0 2 201
ATOM    297  CA  ASP   30      -26.655  23.794  -5.340  1.00 20.00 0 2 201
ATOM    298  CA  ASP   30       31.845 -15.206  13.044  1.00 20.00 1 2 201
ATOM    299  CA  ASP   30       12.345  -8.706 -23.725  1.00 20.00 0 2 201
ATOM    300  CA  ASP   31      -46.156  10.794   3.852  1.00 20.00 1 2 201
ATOM    301  CA  ASP   31       15.595   7.544  -9.937  1.00 20.00 0 2 201
ATOM    302  CA  ASP   31       44.844 -15.206  22.237  1.00 20.00 1 2 201
ATOM    303  CA  ASP   31       31.845  -8.706  22.237  1.00 20.00 0 2 201
ATOM    304  CA  ASP   31       35.094  -5.456   8.448  1.00 20.00 0 2 201
ATOM    305  CA  ASP   31       44.844 -15.206  40.622  1.00 20.00 0 2 201
ATOM    306  CA  ASP   31      -42.906 -11.956   8.448  1.00 20.00 0 2 201
ATOM    307  CA  ASP   31       -0.655  -8.706 -14.533  1.00 20.00 0 2 201
ATOM    308  CA  ASP   31       41.594  -5.456  36.025  1.00 20.00 0 2 201
ATOM    309  CA  ASP   31       18.845  -2.206   3.852  1.00 20.00 0 2 201
ATOM    310  CA  ASP   32       51.344  -2.206  31.429  1.00 20.00 0 2 201
ATOM    311  CA  ASP   32      -33.156  17.294   3.852  1.00 20.00 0 2 201
ATOM    312  CA  ASP   32        9.095  -5.456 -19.129  1.00 20.00 1 2 201
ATOM    313  CA  ASP   32      -16.905  27.044 -19.129  1.00 20.00 1 2 201
ATOM    314  CA  ASP   32       41.594 -18.456   8.448  1.00 20.00 0 2 201
ATOM    315  CA  ASP   32      -20.155  10.794 -23.725  1.00 20.00 0 2 201
ATOM    316  CA  ASP   32       51.344 -15.206  13.044  1.00 20.00 0 2 201
ATOM    317  CA  ASP   32       48.094 -31.456  26.833  1.00 20.00 0 2 201
ATOM    318  CA  ASP   32      -49.406  14.044   8.448  1.00 20.00 0 2 201
ATOM    319  CA  ASP   32       12.345  -8.706 -14.533  1.00 20.00 1 2 201
ATOM    320  CA  ASP   33       15.595 -11.956 -19.129  1.00 20.00 1 2 201
ATOM    321  CA  ASP   33        9.095 -11.956 -19.129  1.00 20.00 0 2 201
ATOM    322  CA  ASP   33      -10.405  33.544 -19.129  1.00 20.00 0 2 201
ATOM    323  CA  ASP   33      -36.406  -5.456  -0.744  1.00 20.00 0 2 201
ATOM    324  CA  ASP   33      -16.905  27.044 -28.321  1.00 20.00 0 2 201
ATOM    325  CA  ASP   33      -20.155  17.294 -23.725  1.00 20.00 0 2 201
ATOM    326  CA  ASP   33      -39.656   4.294   3.852  1.00 20.00 0 2 201
ATOM    327  CA  ASP   33       -0.655  17.294 -14.533  1.00 20.00 0 2 201
ATOM    328  CA  ASP   33      -33.156  17.294 -23.725  1.00 20.00 0 2 201
ATOM    329  CA  ASP   33       38.344 -21.706  40.622  1.00 20.00 0 2 201
ATOM    330  CA  ASP   34       51.344 -28.206  31.429  1.00 20.00 0 2 201
ATOM    331  CA  ASP   34      -39.656  10.794  22.237  1.00 20.00 0 2 201
ATOM    332  CA  ASP   34      -46.156  10.794  22.237  1.00 20.00 0 2 201
ATOM    333  CA  ASP   34      -23.405   7.544 -28.321  1.00 20.00 0 2 201
ATOM    334  CA  ASP   34      -26.655  17.294 -23.725  1.00 20.00 0 2 201
ATOM    335  CA  ASP   34      -46.156  -8.706  13.044  1.00 20.00 0 2 201
ATOM    336  CA  ASP   34      -36.406  14.044 -19.129  1.00 20.00 0 2 201
ATOM    337  CA  ASP   34       28.595 -11.956   8.448  1.00 20.00 0 2 201
ATOM    338  CA  ASP   34      -39.656  17.294 -14.533  1.00 20.00 0 2 201
ATOM    339  CA  ASP   34       48.094 -18.456  17.641  1.00 20.00 1 2 201
ATOM    340  CA  ASP   35       25.345 -21.706  13.044  1.00 20.00 0 2 201
ATOM    341  CA  ASP   35       38.344  -2.206  22.237  1.00 20.00 0 2 201
ATOM    342  CA  ASP   35      -52.656   4.294  -5.340  1.00 20.00 0 2 201
ATOM    343  CA  ASP   35      -20.155  30.294 -32.918  1.00 20.00 0 2 201
ATOM    344  CA  ASP   35        2.595  -5.456  -0.744  1.00 20.00 0 2 201
ATOM    345  CA  ASP   35       -7.155   4.294 -14.533  1.00 20.00 0 2 201
ATOM    346  CA  ASP   35       48.094 -18.456  26.833  1.00 20.00 1 2 201
ATOM    347  CA  ASP   35       31.845 -15.206  31.429  1.00 20.00 0 2 201
ATOM    348  CA  ASP   35      -20.155  17.294 -14.533  1.00 20.00 1 2 201
ATOM    349  CA  ASP   35        2.595   1.044  -9.937  1.00 20.00 1 2 201
ATOM    350  CA  ASP   36      -10.405  20.544 -28.321  1.00 20.00 0 2 201
ATOM    351  CA  ASP   36      -49.406   7.544  17.641  1.00 20.00 0 2 201
ATOM    352  CA  ASP   36      -39.656  17.294   3.852  1.00 20.00 1 2 201
ATOM    353  CA  ASP   36       35.094 -11.956   8.448  1.00 20.00 0 2 201
ATOM    354  CA  ASP   36      -33.156  -2.206   3.852  1.00 20.00 0 2 201
ATOM    355  CA  ASP   36       48.094 -18.456  36.025  1.00 20.00 0 2 201
ATOM    356  CA  ASP   36        9.095   1.044  -9.937  1.00 20.00 1 2 201
ATOM    357  CA  ASP   36       31.845 -28.206  31.429  1.00 20.00 0 2 201
ATOM    358  CA  ASP   36        2.595   7.544 -28.321  1.00 20.00 0 2 201
ATOM    359  CA  ASP   36        9.095   1.044 -28.321  1.00 20.00 0 2 201
ATOM    360  CA  ASP   37       57.844 -15.206  13.044  1.00 20.00 0 2 201
ATOM    361  CA  ASP   37      -13.655  10.794 -23.725  1.00 20.00 0 2 201
ATOM    362  CA  ASP   37       35.094 -24.956  26.833  1.00 20.00 0 2 201
ATOM    363  CA  ASP   37       35.094  -5.456  17.641  1.00 20.00 0 2 201
ATOM    364  CA  ASP   37      -26.655  17.294 -14.533  1.00 20.00 0 2 201
ATOM    365  CA  ASP   37      -10.405   7.544 -19.129  1.00 20.00 0 2 201
ATOM    366  CA  ASP   37      -26.655  17.294 -32.918  1.00 20.00 0 2 201
ATOM    367  CA  ASP   37      -20.155  23.794 -23.725  1.00 20.00 0 2 201
ATOM    368  CA  ASP   37       12.345 -21.706  -5.340  1.00 20.00 0 2 201
ATOM    369  CA  ASP   37        2.595   1.044 -19.129  1.00 20.00 1 2 201
ATOM    370  CA  ASP   38       28.595 -11.956  26.833  1.00 20.00 0 2 201
ATOM    371  CA  ASP   38       -0.655  -8.706  -5.340  1.00 20.00 0 2 201
ATOM    372  CA  ASP   38       35.094   1.044  26.833  1.00 20.00 0 2 201
ATOM    373  CA  ASP   38      -49.406  -5.456  17.641  1.00 20.00 0 2 201
ATOM    374  CA  ASP   38      -42.906  -5.456   8.448  1.00 20.00 1 2 201
ATOM    375  CA  ASP   38      -33.156  -8.706   3.852  1.00 20.00 0 2 201
ATOM    376  CA  ASP   38      -23.405  27.044 -19.129  1.00 20.00 0 2 201
ATOM    377  CA  ASP   38       31.845  -8.706   3.852  1.00 20.00 0 2 201
ATOM    378  CA  ASP   38       38.344 -21.706  13.044  1.00 20.00 0 2 201
ATOM    379  CA  ASP   38      -55.906   1.044  -0.744  1.00 20.00 0 2 201
ATOM    380  CA  ASP   39       12.345 -21.706 -14.533  1.00 20.00 0 2 201
ATOM    381  CA  ASP   39       12.345  -2.206  -5.340  1.00 20.00 1 2 201
ATOM    382  CA  ASP   39       25.345  -8.706  13.044  1.00 20.00 1 2 201
ATOM    383  CA  ASP   39       -7.155  23.794 -14.533  1.00 20.00 0 2 201
ATOM    384  CA  ASP   39       38.344 -28.206  31.429  1.00 20.00 0 2 201
ATOM    385  CA  ASP   39       38.344 -15.206  22.237  1.00 20.00 1 2 201
ATOM    386  CA  ASP   39       31.845  -2.206  13.044  1.00 20.00 0 2 201
ATOM    387  CA  ASP   39        5.845  10.794 -23.725  1.00 20.00 0 2 201
ATOM    388  CA  ASP   39      -26.655   4.294   3.852  1.00 20.00 0 2 201
ATOM    389  CA  ASP   39      -33.156  -2.206  13.044  1.00 20.00 0 2 201
ATOM    390  CA  ASP   40      -46.156  -2.206  -5.340  1.00 20.00 0 2 201
ATOM    391  CA  ASP   40        2.595  14.044  -9.937  1.00 20.00 0 2 201
ATOM    392  CA  ASP   40      -29.905  20.544  -9.937  1.00 20.00 0 2 201
ATOM    393  CA  ASP   40       41.594 -31.456  17.641  1.00 20.00 0 2 201
ATOM    394  CA  ASP   40      -33.156  23.794 -14.533  1.00 20.00 0 2 201
ATOM    395  CA  ASP   40      -42.906  -5.456  -0.744  1.00 20.00 0 2 201
ATOM    396  CA  ASP   40        5.845  17.294 -14.533  1.00 20.00 0 2 201
ATOM    397  CA  ASP   40       38.344 -34.706  22.237  1.00 20.00 0 2 201
ATOM    398  CA  ASP   40      -26.655  17.294  -5.340  1.00 20.00 0 2 201
ATOM    399  CA  ASP   40       18.845 -15.206   3.852  1.00 20.00 0 2 201
ATOM    400  CA  ASP   41      -13.655  23.794 -23.725  1.00 20.00 0 2 201
ATOM    401  CA  ASP   41      -46.156  10.794  -5.340  1.00 20.00 1 2 201
ATOM    402  CA  ASP   41      -29.905   7.544 -19.129  1.00 20.00 0 2 201
ATOM    403  CA  ASP   41        9.095  -5.456  -0.744  1.00 20.00 1 2 201
ATOM    404  CA  ASP   41      -13.655  10.794 -14.533  1.00 20.00 0 2 201
ATOM    405  CA  ASP   41       28.595  -5.456   8.448  1.00 20.00 0 2 201
ATOM    406  CA  ASP   41       22.095 -11.956  -0.744  1.00 20.00 0 2 201
ATOM    407  CA  ASP   41       31.845 -21.706  31.429  1.00 20.00 0 2 201
ATOM    408  CA  ASP   41       -0.655 -15.206 -14.533  1.00 20.00 0 2 201
ATOM    409  CA  ASP   41       -3.905   7.544 -28.321  1.00 20.00 0 2 201
ATOM    410  CA  ASP   42      -29.905   1.044   8.448  1.00 20.00 0 2 201
ATOM    411  CA  ASP   42      -26.655  10.794 -23.725  1.00 20.00 0 2 201
ATOM    412  CA  ASP   42       41.594 -24.956   8.448  1.00 20.00 0 2 201
ATOM    413  CA  ASP   42       51.344 -21.706  31.429  1.00 20.00 0 2 201
ATOM    414  CA  ASP   42      -16.905  14.044 -28.321  1.00 20.00 0 2 201
ATOM    415  CA  ASP   42      -29.905  14.044 -19.129  1.00 20.00 0 2 201
ATOM    416  CA  ASP   42      -20.155  17.294 -32.918  1.00 20.00 0 2 201
ATOM    417  CA  ASP   42       18.845  -8.706 -23.725  1.00 20.00 0 2 201
ATOM    418  CA  ASP   42       54.594  -5.456  36.025  1.00 20.00 0 2 201
ATOM    419  CA  ASP   42       48.094 -11.956  17.641  1.00 20.00 1 2 201
ATOM    420  CA  ASP   43      -10.405  33.544 -28.321  1.00 20.00 0 2 201
ATOM    421  CA  ASP   43       15.595 -11.956  -0.744  1.00 20.00 1 2 201
ATOM    422  CA  ASP   43        9.095 -11.956 -28.321  1.00 20.00 0 2 201
ATOM    423  CA  ASP   43      -42.906   1.044  -9.937  1.00 20.00 0 2 201
ATOM    424  CA  ASP   43      -13.655  30.294 -23.725  1.00 20.00 0 2 201
ATOM    425  CA  ASP   43      -23.405  14.044  -9.937  1.00 20.00 0 2 201
ATOM    426  CA  ASP   43        5.845  -8.706 -23.725  1.00 20.00 0 2 201
ATOM    427  CA  ASP   43       57.844  -8.706  31.429  1.00 20.00 0 2 201
ATOM    428  CA  ASP   43       18.845  -2.206  -5.340  1.00 20.00 1 2 201
ATOM    429  CA  ASP   43       -0.655  -2.206 -23.725  1.00 20.00 0 2 201
ATOM    430  CA  ASP   44       41.594   1.044  17.641  1.00 20.00 0 2 201
ATOM    431  CA  ASP   44      -26.655  10.794   3.852  1.00 20.00 0 2 201
ATOM    432  CA  ASP   44       35.094 -18.456   8.448  1.00 20.00 0 2 201
ATOM    433  CA  ASP   44       12.345  -2.206 -23.725  1.00 20.00 0 2 201
ATOM    434  CA  ASP   44      -13.655  17.294 -32.918  1.00 20.00 0 2 201
ATOM    435  CA  ASP   44      -39.656  -8.706   3.852  1.00 20.00 0 2 201
ATOM    436  CA  ASP   44      -49.406  -5.456  -9.937  1.00 20.00 0 2 201
ATOM    437  CA  ASP   44       44.844  -8.706  40.622  1.00 20.00 0 2 201
ATOM    438  CA  ASP   44      -42.906  20.544  -9.937  1.00 20.00 0 2 201
ATOM    439  CA  ASP   44       -7.155  30.294 -32.918  1.00 20.00 0 2 201
ATOM    440  CA  ASP   45       -7.155  17.294 -23.725  1.00 20.00 0 2 201
ATOM    441  CA  ASP   45       -3.905  14.044 -28.321  1.00 20.00 0 2 201
ATOM    442  CA  ASP   45       15.595 -24.956  -9.937  1.00 20.00 0 2 201
ATOM    443  CA  ASP   45      -42.906  14.044 -19.129  1.00 20.00 0 2 201
ATOM    444  CA  ASP   45       18.845 -15.206 -14.533  1.00 20.00 0 2 201
ATOM    445  CA  ASP   45      -36.406   7.544   8.448  1.00 20.00 0 2 201
ATOM    446  CA  ASP   45       -3.905  -5.456 -19.129  1.00 20.00 0 2 201
ATOM    447  CA  ASP   45      -16.905  20.544 -28.321  1.00 20.00 0 2 201
ATOM    448  CA  ASP   45      -29.905  20.544  -0.744  1.00 20.00 0 2 201
ATOM    449  CA  ASP   45       51.344 -21.706  22.237  1.00 20.00 1 2 201
ATOM    450  CA  ASP   46       38.344 -15.206  40.622  1.00 20.00 0 2 201
ATOM    451  CA  ASP   46       -3.905  -5.456  -9.937  1.00 20.00 0 2 201
ATOM    452  CA  ASP   46       22.095 -11.956 -19.129  1.00 20.00 0 2 201
ATOM    453  CA  ASP   46      -29.905   7.544  17.641  1.00 20.00 0 2 201
ATOM    454  CA  ASP   46       -0.655   4.294 -23.725  1.00 20.00 0 2 201
ATOM    455  CA  ASP   46      -29.905   7.544   8.448  1.00 20.00 0 2 201
ATOM    456  CA  ASP   46      -29.905  27.044 -28.321  1.00 20.00 0 2 201
ATOM    457  CA  ASP   46      -36.406  14.044  17.641  1.00 20.00 0 2 201
ATOM    458  CA  ASP   46       35.094  -5.456  36.025  1.00 20.00 0 2 201
ATOM    459  CA  ASP   46       22.095   1.044  -0.744  1.00 20.00 0 2 201
ATOM    460  CA  ASP   47      -16.905  33.544 -19.129  1.00 20.00 0 2 201
ATOM    461  CA  ASP   47       31.845 -28.206  22.237  1.00 20.00 0 2 201
ATOM    462  CA  ASP   47      -16.905   7.544 -19.129  1.00 20.00 0 2 201
ATOM    463  CA  ASP   47       38.344 -28.206  13.044  1.00 20.00 0 2 201
ATOM    464  CA  ASP   47      -13.655  30.294 -32.918  1.00 20.00 0 2 201
ATOM    465  CA  ASP   47        5.845 -15.206 -23.725  1.00 20.00 0 2 201
ATOM    466  CA  ASP   47       15.595   1.044 -28.321  1.00 20.00 0 2 201
ATOM    467  CA  ASP   47      -10.405   7.544 -28.321  1.00 20.00 0 2 201
ATOM    468  CA  ASP   47      -42.906   7.544  26.833  1.00 20.00 0 2 201
ATOM    469  CA  ASP   47       22.095 -18.456  -9.937  1.00 20.00 0 2 201
ATOM    470  CA  ASP   48        2.595   1.044  -0.744  1.00 20.00 0 2 201
ATOM    471  CA  ASP   48      -55.906   7.544  -0.744  1.00 20.00 0 2 201
ATOM    472  CA  ASP   48      -29.905   1.044  -0.744  1.00 20.00 0 2 201
ATOM    473  CA  ASP   48      -29.905   1.044  -9.937  1.00 20.00 0 2 201
ATOM    474  CA  ASP   48       28.595  -5.456  -0.744  1.00 20.00 0 2 201
ATOM    475  CA  ASP   48      -36.406 -11.956   8.448  1.00 20.00 0 2 201
ATOM    476  CA  ASP   48      -49.406 -11.956   8.448  1.00 20.00 0 2 201
ATOM    477  CA  ASP   48       35.094 -24.956  36.025  1.00 20.00 0 2 201
ATOM    478  CA  ASP   48       57.844  -8.706  13.044  1.00 20.00 0 2 201
ATOM    479  CA  ASP   48      -23.405  20.544 -28.321  1.00 20.00 0 2 201
ATOM    480  CA  ASP   49       35.094 -31.456  26.833  1.00 20.00 0 2 201
ATOM    481  CA  ASP   49       54.594 -24.956  26.833  1.00 20.00 0 2 201
ATOM    482  CA  ASP   49       -0.655  23.794 -23.725  1.00 20.00 0 2 201
ATOM    483  CA  ASP   49      -39.656  -2.206  -5.340  1.00 20.00 0 2 201
ATOM    484  CA  ASP   49        2.595 -11.956 -19.129  1.00 20.00 0 2 201
ATOM    485  CA  ASP   49      -23.405  27.044  -9.937  1.00 20.00 0 2 201
ATOM    486  CA  ASP   49      -46.156   4.294  22.237  1.00 20.00 0 2 201
ATOM    487  CA  ASP   49       18.845  10.794 -14.533  1.00 20.00 0 2 201
ATOM    488  CA  ASP   49       48.094   1.044  17.641  1.00 20.00 0 2 201
ATOM    489  CA  ASP   49      -33.156  -2.206  22.237  1.00 20.00 0 2 201
ATOM    490  CA  ASP   50       48.094   1.044  26.833  1.00 20.00 0 2 201
ATOM    491  CA  ASP   50       -0.655  17.294 -23.725  1.00 20.00 0 2 201
ATOM    492  CA  ASP   50       12.345  10.794  -5.340  1.00 20.00 0 2 201
ATOM    493  CA  ASP   50       57.844 -15.206  31.429  1.00 20.00 0 2 201
ATOM    494  CA  ASP   50      -13.655  10.794 -32.918  1.00 20.00 0 2 201
ATOM    495  CA  ASP   50       28.595 -11.956  -0.744  1.00 20.00 0 2 201
ATOM    496  CA  ASP   50      -13.655  36.794 -23.725  1.00 20.00 0 2 201
ATOM    497  CA  ASP   50       25.345 -15.206   3.852  1.00 20.00 0 2 201
ATOM    498  CA  ASP   50      -39.656   4.294 -14.533  1.00 20.00 0 2 201
ATOM    499  CA  ASP   50      -46.156  -2.206  22.237  1.00 20.00 0 2 201
ATOM    500  CA  ASP   51       -3.905   7.544  -9.937  1.00 20.00 0 2 201
ATOM    501  CA  ASP   51       25.345 -15.206 -14.533  1.00 20.00 0 2 201
ATOM    502  CA  ASP   51      -49.406   7.544  -9.937  1.00 20.00 0 2 201
ATOM    503  CA  ASP   51       38.344  -8.706  40.622  1.00 20.00 0 2 201
ATOM    504  CA  ASP   51       54.594 -18.456  36.025  1.00 20.00 0 2 201
ATOM    505  CA  ASP   51        5.845  -2.206 -23.725  1.00 20.00 0 2 201
ATOM    506  CA  ASP   51      -36.406  27.044 -19.129  1.00 20.00 0 2 201
ATOM    507  CA  ASP   51      -52.656  10.794  -5.340  1.00 20.00 0 2 201
ATOM    508  CA  ASP   51       48.094  -5.456  36.025  1.00 20.00 0 2 201
ATOM    509  CA  ASP   51      -46.156   4.294 -14.533  1.00 20.00 0 2 201
ATOM    510  CA  ASP   52       15.595  -5.456   8.448  1.00 20.00 0 2 201
ATOM    511  CA  ASP   52       -7.155   4.294 -23.725  1.00 20.00 0 2 201
ATOM    512  CA  ASP   52        9.095 -18.456 -19.129  1.00 20.00 0 2 201
ATOM    513  CA  ASP   52       31.845 -15.206   3.852  1.00 20.00 0 2 201
ATOM    514  CA  ASP   52       41.594 -31.456  26.833  1.00 20.00 0 2 201
ATOM    515  CA  ASP   52       -0.655 -15.206 -23.725  1.00 20.00 0 2 201
ATOM    516  CA  ASP   52        5.845 -21.706  -5.340  1.00 20.00 0 2 201
ATOM    517  CA  ASP   52       15.595 -18.456 -19.129  1.00 20.00 0 2 201
ATOM    518  CA  ASP   52       35.094 -11.956  36.025  1.00 20.00 0 2 201
ATOM    519  CA  ASP   52      -16.905  27.044  -9.937  1.00 20.00 0 2 201
ATOM    520  CA  ASP   53      -13.655   4.294 -23.725  1.00 20.00 0 2 201
ATOM    521  CA  ASP   53      -42.906 -11.956  -0.744  1.00 20.00 0 2 201
ATOM    522  CA  ASP   53        2.595 -18.456  -9.937  1.00 20.00 0 2 201
ATOM    523  CA  ASP   53      -29.905  33.544 -19.129  1.00 20.00 0 2 201
ATOM    524  CA  ASP   53        9.095   7.544 -28.321  1.00 20.00 0 2 201
ATOM    525  CA  ASP   53      -26.655  23.794 -14.533  1.00 20.00 0 2 201
ATOM    526  CA  ASP   53      -10.405  27.044 -28.321  1.00 20.00 0 2 201
ATOM    527  CA  ASP   53       57.844 -21.706  31.429  1.00 20.00 0 2 201
ATOM    528  CA  ASP   53        9.095  14.044  -9.937  1.00 20.00 0 2 201
ATOM    529  CA  ASP   53      -46.156  -2.206 -14.533  1.00 20.00 0 2 201
ATOM    530  CA  ASP   54      -29.905   1.044  17.641  1.00 20.00 0 2 201
ATOM    531  CA  ASP   54       12.345 -15.206 -23.725  1.00 20.00 0 2 201
ATOM    532  CA  ASP   54       15.595 -11.956 -28.321  1.00 20.00 0 2 201
ATOM    533  CA  ASP   54       18.845 -21.706  -5.340  1.00 20.00 0 2 201
ATOM    534  CA  ASP   54       57.844  -2.206  22.237  1.00 20.00 0 2 201
ATOM    535  CA  ASP   54      -20.155  36.794 -23.725  1.00 20.00 0 2 201
ATOM    536  CA  ASP   54       51.344 -15.206  40.622  1.00 20.00 0 2 201
ATOM    537  CA  ASP   54       -3.905  20.544 -28.321  1.00 20.00 0 2 201
ATOM    538  CA  ASP   54        2.595   1.044 -28.321  1.00 20.00 0 2 201
ATOM    539  CA  ASP   54       22.095   1.044 -19.129  1.00 20.00 0 2 201
ATOM    540  CA  ASP   55      -46.156  -8.706  22.237  1.00 20.00 0 2 201
ATOM    541  CA  ASP   55      -20.155  17.294  -5.340  1.00 20.00 0 2 201
ATOM    542  CA  ASP   55       38.344  -2.206  13.044  1.00 20.00 0 2 201
ATOM    543  CA  ASP   55       61.094  -5.456  17.641  1.00 20.00 0 2 201
ATOM    544  CA  ASP   55        2.595  20.544 -19.129  1.00 20.00 0 2 201
ATOM    545  CA  ASP   55      -46.156  10.794 -14.533  1.00 20.00 0 2 201
ATOM    546  CA  ASP   55        9.095   7.544  -0.744  1.00 20.00 0 2 201
ATOM    547  CA  ASP   55       61.094 -11.956  17.641  1.00 20.00 0 2 201
ATOM    548  CA  ASP   55        2.595 -18.456 -19.129  1.00 20.00 0 2 201
ATOM    549  CA  ASP   55       -7.155  17.294 -32.918  1.00 20.00 0 2 201
ATOM    550  CA  ASP   56       35.094 -31.456  17.641  1.00 20.00 0 2 201
ATOM    551  CA  ASP   56      -23.405  33.544 -28.321  1.00 20.00 0 2 201
ATOM    552  CA  ASP   56       -7.155  23.794 -32.918  1.00 20.00 0 2 201
ATOM    553  CA  ASP   56      -46.156 -15.206   3.852  1.00 20.00 0 2 201
ATOM    554  CA  ASP   56      -49.406   1.044  -9.937  1.00 20.00 0 2 201
ATOM    555  CA  ASP   56       44.844  -2.206  31.429  1.00 20.00 0 2 201
ATOM    556  CA  ASP   56      -20.155   4.294 -23.725  1.00 20.00 0 2 201
ATOM    557  CA  ASP   56        9.095 -11.956   8.448  1.00 20.00 0 2 201
ATOM    558  CA  ASP   56       44.844   4.294  22.237  1.00 20.00 0 2 201
ATOM    559  CA  ASP   56      -20.155  23.794  -5.340  1.00 20.00 0 2 201
ATOM    560  CA  ASP   57      -55.906   1.044   8.448  1.00 20.00 0 2 201
ATOM    561  CA  ASP   57       28.595  -5.456  26.833  1.00 20.00 0 2 201
ATOM    562  CA  ASP   57      -36.406  -5.456  26.833  1.00 20.00 0 2 201
ATOM    563  CA  ASP   57      -33.156   4.294  22.237  1.00 20.00 0 2 201
ATOM    564  CA  ASP   57      -26.655  30.294 -32.918  1.00 20.00 0 2 201
ATOM    565  CA  ASP   57       54.594   1.044  26.833  1.00 20.00 0 2 201
ATOM    566  CA  ASP   57      -23.405  33.544 -19.129  1.00 20.00 0 2 201
ATOM    567  CA  ASP   57      -29.905  27.044  -9.937  1.00 20.00 0 2 201
ATOM    568  CA  ASP   57       54.594   1.044  17.641  1.00 20.00 0 2 201
ATOM    569  CA  ASP   57      -20.155  10.794 -32.918  1.00 20.00 0 2 201
ATOM    570  CA  ASP   58      -29.905  14.044 -28.321  1.00 20.00 0 2 201
ATOM    571  CA  ASP   58       48.094   1.044  36.025  1.00 20.00 0 2 201
ATOM    572  CA  ASP   58      -39.656  17.294 -23.725  1.00 20.00 0 2 201
ATOM    573  CA  ASP   58       57.844  -2.206  31.429  1.00 20.00 0 2 201
ATOM    574  CA  ASP   58      -16.905  14.044  -9.937  1.00 20.00 0 2 201
ATOM    575  CA  ASP   58      -16.905  33.544 -28.321  1.00 20.00 0 2 201
ATOM    576  CA  ASP   58       31.845 -28.206  13.044  1.00 20.00 0 2 201
ATOM    577  CA  ASP   58      -33.156  17.294 -32.918  1.00 20.00 0 2 201
ATOM    578  CA  ASP   58      -55.906  -5.456   8.448  1.00 20.00 0 2 201
ATOM    579  CA  ASP   58       61.094 -11.956  26.833  1.00 20.00 0 2 201
ATOM    580  CA  ASP   59       51.344   4.294  22.237  1.00 20.00 0 2 201
ATOM    581  CA  ASP   59       31.845  -2.206  22.237  1.00 20.00 0 2 201
ATOM    582  CA  ASP   59      -42.906  20.544  -0.744  1.00 20.00 0 2 201
ATOM    583  CA  ASP   59       -3.905  27.044 -19.129  1.00 20.00 0 2 201
ATOM    584  CA  ASP   59      -26.655  -2.206  13.044  1.00 20.00 0 2 201
ATOM    585  CA  ASP   59      -13.655  30.294 -14.533  1.00 20.00 0 2 201
ATOM    586  CA  ASP   59       35.094 -24.956   8.448  1.00 20.00 0 2 201
ATOM    587  CA  ASP   59       -7.155  -2.206 -14.533  1.00 20.00 0 2 201
ATOM    588  CA  ASP   59       31.845  -8.706  31.429  1.00 20.00 0 2 201
ATOM    589  CA  ASP   59      -46.156  -8.706  -5.340  1.00 20.00 0 2 201
ATOM    590  CA  ASP   60        5.845  -2.206   3.852  1.00 20.00 0 2 201
ATOM    591  CA  ASP   60        9.095 -24.956  -9.937  1.00 20.00 0 2 201
ATOM    592  CA  ASP   60      -29.905  14.044 -37.514  1.00 20.00 0 2 201
ATOM    593  CA  ASP   60       -0.655  -8.706 -23.725  1.00 20.00 0 2 201
ATOM    594  CA  ASP   60      -39.656  -8.706  22.237  1.00 20.00 0 2 201
ATOM    595  CA  ASP   60       15.595 -11.956   8.448  1.00 20.00 0 2 201
ATOM    596  CA  ASP   60        5.845 -21.706 -23.725  1.00 20.00 0 2 201
ATOM    597  CA  ASP   60        2.595 -11.956 -28.321  1.00 20.00 0 2 201
ATOM    598  CA  ASP   60      -52.656  -8.706   3.852  1.00 20.00 0 2 201
ATOM    599  CA  ASP   60       44.844 -34.706  22.237  1.00 20.00 0 2 201
ATOM    600  CA  ASP   61      -49.406 -11.956  17.641  1.00 20.00 0 2 201
ATOM    601  CA  ASP   61      -33.156  10.794  22.237  1.00 20.00 0 2 201
ATOM    602  CA  ASP   61      -39.656  23.794 -23.725  1.00 20.00 0 2 201
ATOM    603  CA  ASP   61       -3.905 -11.956 -19.129  1.00 20.00 0 2 201
ATOM    604  CA  ASP   61       61.094 -18.456  26.833  1.00 20.00 0 2 201
ATOM    605  CA  ASP   61       44.844 -21.706   3.852  1.00 20.00 0 2 201
ATOM    606  CA  ASP   61      -42.906  -5.456  26.833  1.00 20.00 0 2 201
ATOM    607  CA  ASP   61        9.095  20.544  -9.937  1.00 20.00 0 2 201
ATOM    608  CA  ASP   61      -42.906  -5.456  -9.937  1.00 20.00 0 2 201
ATOM    609  CA  ASP   61      -26.655  36.794 -23.725  1.00 20.00 0 2 201
ATOM    610  CA  ASP   62      -39.656  -8.706  -5.340  1.00 20.00 0 2 201
ATOM    611  CA  ASP   62       25.345 -15.206  -5.340  1.00 20.00 0 2 201
ATOM    612  CA  ASP   62       22.095   7.544 -19.129  1.00 20.00 0 2 201
ATOM    613  CA  ASP   62      -26.655   4.294  -5.340  1.00 20.00 0 2 201
ATOM    614  CA  ASP   62       28.595 -11.956  36.025  1.00 20.00 0 2 201
ATOM    615  CA  ASP   62      -33.156  30.294 -23.725  1.00 20.00 0 2 201
ATOM    616  CA  ASP   62      -33.156  10.794 -23.725  1.00 20.00 0 2 201
ATOM    617  CA  ASP   62      -52.656  -8.706  13.044  1.00 20.00 0 2 201
ATOM    618  CA  ASP   62       25.345  -2.206 -14.533  1.00 20.00 0 2 201
ATOM    619  CA  ASP   62      -46.156 -15.206  13.044  1.00 20.00 0 2 201
ATOM    620  CA  ASP   63      -29.905  33.544 -28.321  1.00 20.00 0 2 201
ATOM    621  CA  ASP   63       12.345  10.794 -23.725  1.00 20.00 0 2 201
ATOM    622  CA  ASP   63      -26.655  -2.206   3.852  1.00 20.00 0 2 201
ATOM    623  CA  ASP   63       12.345  17.294 -14.533  1.00 20.00 0 2 201
ATOM    624  CA  ASP   63        2.595 -24.956  -9.937  1.00 20.00 0 2 201
ATOM    625  CA  ASP   63      -29.905  -5.456  17.641  1.00 20.00 0 2 201
ATOM    626  CA  ASP   63      -29.905 -11.956   8.448  1.00 20.00 0 2 201
ATOM    627  CA  ASP   63       -0.655  23.794 -14.533  1.00 20.00 0 2 201
ATOM    628  CA  ASP   63        5.845 -21.706 -14.533  1.00 20.00 0 2 201
ATOM    629  CA  ASP   63       28.595 -24.956   8.448  1.00 20.00 0 2 201
ATOM    630  CA  ASP   64      -16.905  20.544 -37.514  1.00 20.00 0 2 201
ATOM    631  CA  ASP   64      -29.905  -5.456  -0.744  1.00 20.00 0 2 201
ATOM    632  CA  ASP   64      -36.406   7.544  26.833  1.00 20.00 0 2 201
ATOM    633  CA  ASP   64       41.594   1.044  36.025  1.00 20.00 0 2 201
ATOM    634  CA  ASP   64       18.845 -15.206 -23.725  1.00 20.00 0 2 201
ATOM    635  CA  ASP   64        2.595  20.544  -9.937  1.00 20.00 0 2 201
ATOM    636  CA  ASP   64       15.595   7.544  -0.744  1.00 20.00 0 2 201
ATOM    637  CA  ASP   64       28.595 -24.956  26.833  1.00 20.00 0 2 201
ATOM    638  CA  ASP   64       44.844 -34.706  31.429  1.00 20.00 0 2 201
ATOM    639  CA  ASP   64      -36.406 -11.956  -0.744  1.00 20.00 0 2 201
ATOM    640  CA  ASP   65       51.344  -8.706  40.622  1.00 20.00 0 2 201
ATOM    641  CA  ASP   65      -36.406  20.544 -28.321  1.00 20.00 0 2 201
ATOM    642  CA  ASP   65      -49.406 -11.956  -0.744  1.00 20.00 0 2 201
ATOM    643  CA  ASP   65       22.095   7.544  -9.937  1.00 20.00 0 2 201
ATOM    644  CA  ASP   65      -39.656 -15.206   3.852  1.00 20.00 0 2 201
ATOM    645  CA  ASP   65      -23.405  20.544 -37.514  1.00 20.00 0 2 201
ATOM    646  CA  ASP   65      -33.156  -8.706  -5.340  1.00 20.00 0 2 201
ATOM    647  CA  ASP   65       22.095 -18.456  17.641  1.00 20.00 0 2 201
ATOM    648  CA  ASP   65       15.595  14.044 -19.129  1.00 20.00 0 2 201
ATOM    649  CA  ASP   65      -39.656  -2.206 -14.533  1.00 20.00 0 2 201
ATOM    650  CA  ASP   66       28.595 -24.956  17.641  1.00 20.00 0 2 201
ATOM    651  CA  ASP   66      -39.656  10.794 -23.725  1.00 20.00 0 2 201
ATOM    652  CA  ASP   66       61.094  -5.456  26.833  1.00 20.00 0 2 201
ATOM    653  CA  ASP   66       51.344 -34.706  22.237  1.00 20.00 0 2 201
ATOM    654  CA  ASP   66       25.345  -8.706  22.237  1.00 20.00 0 2 201
ATOM    655  CA  ASP   66       31.845 -15.206  40.622  1.00 20.00 0 2 201
ATOM    656  CA  ASP   66       -7.155  -8.706 -14.533  1.00 20.00 0 2 201
ATOM    657  CA  ASP   66      -26.655   4.294 -23.725  1.00 20.00 0 2 201
ATOM    658  CA  ASP   66      -26.655  10.794 -32.918  1.00 20.00 0 2 201
ATOM    659  CA  ASP   66       38.344  -2.206  31.429  1.00 20.00 0 2 201
ATOM    660  CA  ASP   67       15.595  14.044  -9.937  1.00 20.00 0 2 201
ATOM    661  CA  ASP   67       -3.905  27.044 -28.321  1.00 20.00 0 2 201
ATOM    662  CA  ASP   67      -42.906   1.044  26.833  1.00 20.00 0 2 201
ATOM    663  CA  ASP   67      -33.156   4.294 -23.725  1.00 20.00 0 2 201
ATOM    664  CA  ASP   67      -46.156 -15.206  22.237  1.00 20.00 0 2 201
ATOM    665  CA  ASP   67      -10.405  20.544 -37.514  1.00 20.00 0 2 201
ATOM    666  CA  ASP   67       -7.155  10.794 -32.918  1.00 20.00 0 2 201
ATOM    667  CA  ASP   67      -36.406 -11.956  17.641  1.00 20.00 0 2 201
ATOM    668  CA  ASP   67      -46.156  17.294 -14.533  1.00 20.00 0 2 201
ATOM    669  CA  ASP   67       48.094 -37.956  26.833  1.00 20.00 0 2 201
ATOM    670  CA  ASP   68      -16.905  14.044 -37.514  1.00 20.00 0 2 201
ATOM    671  CA  ASP   68       12.345  17.294  -5.340  1.00 20.00 0 2 201
ATOM    672  CA  ASP   68      -33.156  10.794 -32.918  1.00 20.00 0 2 201
ATOM    673  CA  ASP   68        9.095  -5.456   8.448  1.00 20.00 0 2 201
ATOM    674  CA  ASP   68       -3.905 -11.956  -9.937  1.00 20.00 0 2 201
ATOM    675  CA  ASP   68       48.094 -31.456  36.025  1.00 20.00 0 2 201
ATOM    676  CA  ASP   68      -36.406   1.044  26.833  1.00 20.00 0 2 201
ATOM    677  CA  ASP   68      -23.405  33.544  -9.937  1.00 20.00 0 2 201
ATOM    678  CA  ASP   68       31.845  -2.206  31.429  1.00 20.00 0 2 201
ATOM    679  CA  ASP   68       61.094 -18.456  17.641  1.00 20.00 0 2 201
ATOM    680  CA  ASP   69      -23.405  20.544  -0.744  1.00 20.00 0 2 201
ATOM    681  CA  ASP   69      -55.906  -5.456  -0.744  1.00 20.00 0 2 201
ATOM    682  CA  ASP   69      -39.656 -15.206  22.237  1.00 20.00 0 2 201
ATOM    683  CA  ASP   69      -42.906 -11.956  17.641  1.00 20.00 0 2 201
ATOM    684  CA  ASP   69       41.594 -31.456  36.025  1.00 20.00 0 2 201
ATOM    685  CA  ASP   69      -33.156 -15.206  13.044  1.00 20.00 0 2 201
ATOM    686  CA  ASP   69      -36.406   1.044 -19.129  1.00 20.00 0 2 201
ATOM    687  CA  ASP   69       38.344 -34.706  31.429  1.00 20.00 0 2 201
ATOM    688  CA  ASP   69      -36.406  14.044 -28.321  1.00 20.00 0 2 201
ATOM    689  CA  ASP   69       41.594 -11.956  45.218  1.00 20.00 0 2 201
ATOM    690  CA  ASP   70       44.844   4.294  31.429  1.00 20.00 0 2 201
ATOM    691  CA  ASP   70       48.094 -11.956  45.218  1.00 20.00 0 2 201
ATOM    692  CA  ASP   70      -33.156  -8.706  22.237  1.00 20.00 0 2 201
ATOM    693  CA  ASP   70      -23.405  14.044 -37.514  1.00 20.00 0 2 201
ATOM    694  CA  ASP   70      -42.906 -11.956  26.833  1.00 20.00 0 2 201
ATOM    695  CA  ASP   70      -10.405  14.044 -37.514  1.00 20.00 0 2 201
ATOM    696  CA  ASP   70      -26.655  36.794 -14.533  1.00 20.00 0 2 201
ATOM    697  CA  ASP   70       -0.655  -8.706   3.852  1.00 20.00 0 2 201
ATOM    698  CA  ASP   70        5.845  17.294  -5.340  1.00 20.00 0 2 201
ATOM    699  CA  ASP   70      -23.405  14.044  -0.744  1.00 20.00 0 2 201
ATOM    700  CA  ASP   71      -23.405  27.044 -37.514  1.00 20.00 0 2 201
ATOM    701  CA  ASP   71      -16.905  27.044 -37.514  1.00 20.00 0 2 201
ATOM    702  CA  ASP   71       48.094   7.544  26.833  1.00 20.00 0 2 201
ATOM    703  CA  ASP   71      -42.906   1.044 -19.129  1.00 20.00 0 2 201
ATOM    704  CA  ASP   71       44.844 -28.206  40.622  1.00 20.00 0 2 201
ATOM    705  CA  ASP   71       22.095 -18.456 -19.129  1.00 20.00 0 2 201
ATOM    706  CA  ASP   71      -36.406   7.544 -28.321  1.00 20.00 0 2 201
ATOM    707  CA  ASP   71       18.845   4.294 -23.725  1.00 20.00 0 2 201
ATOM    708  CA  ASP   71       41.594 -37.956  26.833  1.00 20.00 0 2 201
ATOM    709  CA  ASP   71       44.844  -2.206  40.622  1.00 20.00 0 2 201
ATOM    710  CA  ASP   72      -23.405  40.044 -19.129  1.00 20.00 0 2 201
ATOM    711  CA  ASP   72       31.845  -8.706  40.622  1.00 20.00 0 2 201
ATOM    712  CA  ASP   72      -26.655  17.294   3.852  1.00 20.00 0 2 201
ATOM    713  CA  ASP   72      -20.155  10.794  -5.340  1.00 20.00 0 2 201
ATOM    714  CA  ASP   72      -10.405  27.044 -37.514  1.00 20.00 0 2 201
ATOM    715  CA  ASP   72       18.845  10.794  -5.340  1.00 20.00 0 2 201
ATOM    716  CA  ASP   72      -33.156  -2.206 -14.533  1.00 20.00 0 2 201
ATOM    717  CA  ASP   72      -39.656 -15.206  13.044  1.00 20.00 0 2 201
ATOM    718  CA  ASP   72       25.345 -21.706  22.237  1.00 20.00 0 2 201
ATOM    719  CA  ASP   72      -29.905 -11.956  17.641  1.00 20.00 0 2 201
ATOM    720  CA  ASP   73      -29.905   7.544 -28.321  1.00 20.00 0 2 201
ATOM    721  CA  ASP   73      -42.906 -18.456  17.641  1.00 20.00 0 2 201
ATOM    722  CA  ASP   73       35.094 -31.456  36.025  1.00 20.00 0 2 201
ATOM    723  CA  ASP   73      -29.905  27.044 -37.514  1.00 20.00 0 2 201
ATOM    724  CA  ASP   73       64.344  -8.706  22.237  1.00 20.00 0 2 201
ATOM    725  CA  ASP   73       18.845  10.794 -23.725  1.00 20.00 0 2 201
ATOM    726  CA  ASP   73      -33.156 -15.206  22.237  1.00 20.00 0 2 201
ATOM    727  CA  ASP   73       38.344 -28.206  40.622  1.00 20.00 0 2 201
ATOM    728  CA  ASP   73       18.845 -21.706 -23.725  1.00 20.00 0 2 201
ATOM    729  CA  ASP   73      -49.406  14.044  -9.937  1.00 20.00 0 2 201
ATOM    730  CA  ASP   74      -29.905  20.544 -37.514  1.00 20.00 0 2 201
ATOM    731  CA  ASP   74      -36.406  -5.456  -9.937  1.00 20.00 0 2 201
ATOM    732  CA  ASP   74       51.344   4.294  31.429  1.00 20.00 0 2 201
ATOM    733  CA  ASP   74       28.595 -31.456  26.833  1.00 20.00 0 2 201
ATOM    734  CA  ASP   74       18.845  17.294  -5.340  1.00 20.00 0 2 201
ATOM    735  CA  ASP   74       15.595 -18.456 -28.321  1.00 20.00 0 2 201
ATOM    736  CA  ASP   74       28.595 -18.456  36.025  1.00 20.00 0 2 201
ATOM    737  CA  ASP   74        2.595 -18.456 -28.321  1.00 20.00 0 2 201
ATOM    738  CA  ASP   74        9.095 -24.956 -19.129  1.00 20.00 0 2 201
ATOM    739  CA  ASP   74       48.094  -5.456  45.218  1.00 20.00 0 2 201
ATOM    740  CA  ASP   75      -42.906   7.544 -19.129  1.00 20.00 0 2 201
ATOM    741  CA  ASP   75       25.345 -15.206  31.429  1.00 20.00 0 2 201
ATOM    742  CA  ASP   75      -42.906  20.544 -19.129  1.00 20.00 0 2 201
ATOM    743  CA  ASP   75      -33.156  23.794 -32.918  1.00 20.00 0 2 201
ATOM    744  CA  ASP   75       12.345 -28.206 -14.533  1.00 20.00 0 2 201
ATOM    745  CA  ASP   75       12.345 -21.706 -23.725  1.00 20.00 0 2 201
ATOM    746  CA  ASP   75       25.345   4.294 -14.533  1.00 20.00 0 2 201
ATOM    747  CA  ASP   75      -36.406 -18.456  17.641  1.00 20.00 0 2 201
ATOM    748  CA  ASP   75      -36.406  27.044 -28.321  1.00 20.00 0 2 201
ATOM    749  CA  ASP   75       38.344  -2.206  40.622  1.00 20.00 0 2 201
ATOM    750  CA  ASP   76       28.595  -5.456  36.025  1.00 20.00 0 2 201
ATOM    751  CA  ASP   76      -33.156 -15.206   3.852  1.00 20.00 0 2 201
ATOM    752  CA  ASP   76       15.595 -24.956 -19.129  1.00 20.00 0 2 201
ATOM    753  CA  ASP   76       25.345  -8.706  31.429  1.00 20.00 0 2 201
ATOM    754  CA  ASP   76      -20.155  36.794 -14.533  1.00 20.00 0 2 201
ATOM    755  CA  ASP   76        9.095 -18.456 -28.321  1.00 20.00 0 2 201
ATOM    756  CA  ASP   76       15.595   7.544 -28.321  1.00 20.00 0 2 201
ATOM    757  CA  ASP   76       22.095 -11.956  26.833  1.00 20.00 0 2 201
ATOM    758  CA  ASP   76        2.595  -5.456   8.448  1.00 20.00 0 2 201
ATOM    759  CA  ASP   76        9.095  14.044  -0.744  1.00 20.00 0 2 201
ATOM    760  CA  ASP   77       -0.655  -2.206   3.852  1.00 20.00 0 2 201
ATOM    761  CA  ASP   77       28.595 -24.956  36.025  1.00 20.00 0 2 201
ATOM    762  CA  ASP   77       31.845 -21.706  40.622  1.00 20.00 0 2 201
ATOM    763  CA  ASP   77       25.345 -28.206  13.044  1.00 20.00 0 2 201
ATOM    764  CA  ASP   77       64.344 -15.206  22.237  1.00 20.00 0 2 201
ATOM    765  CA  ASP   77       28.595 -31.456  17.641  1.00 20.00 0 2 201
ATOM    766  CA  ASP   77        5.845  23.794 -14.533  1.00 20.00 0 2 201
ATOM    767  CA  ASP   77       41.594  -5.456  45.218  1.00 20.00 0 2 201
ATOM    768  CA  ASP   77       31.845 -34.706  22.237  1.00 20.00 0 2 201
ATOM    769  CA  ASP   77       25.345 -21.706  31.429  1.00 20.00 0 2 201
ATOM    770  CA  ASP   78      -26.655  -8.706   3.852  1.00 20.00 0 2 201
ATOM    771  CA  ASP   78       25.345 -28.206  22.237  1.00 20.00 0 2 201
ATOM    772  CA  ASP   78       18.845  17.294 -14.533  1.00 20.00 0 2 201
ATOM    773  CA  ASP   78       51.344  -2.206  40.622  1.00 20.00 0 2 201
ATOM    774  CA  ASP   78      -16.905  33.544  -9.937  1.00 20.00 0 2 201
ATOM    775  CA  ASP   78      -52.656  -8.706  -5.340  1.00 20.00 0 2 201
ATOM    776  CA  ASP   78      -39.656   4.294 -23.725  1.00 20.00 0 2 201
ATOM    777  CA  ASP   78      -26.655  -8.706  13.044  1.00 20.00 0 2 201
ATOM    778  CA  ASP   78      -36.406 -11.956  26.833  1.00 20.00 0 2 201
ATOM    779  CA  ASP   78       22.095 -18.456  26.833  1.00 20.00 0 2 201
ATOM    780  CA  ASP   79       18.845 -21.706  22.237  1.00 20.00 0 2 201
ATOM    781  CA  ASP   79      -29.905 -11.956  -0.744  1.00 20.00 0 2 201
ATOM    782  CA  ASP   79      -13.655  36.794 -14.533  1.00 20.00 0 2 201
ATOM    783  CA  ASP   79       15.595  14.044  -0.744  1.00 20.00 0 2 201
ATOM    784  CA  ASP   79      -33.156  30.294 -32.918  1.00 20.00 0 2 201
ATOM    785  CA  ASP   79       54.594   1.044  36.025  1.00 20.00 0 2 201
ATOM    786  CA  ASP   79        9.095  20.544 -19.129  1.00 20.00 0 2 201
ATOM    787  CA  ASP   79       25.345  10.794 -14.533  1.00 20.00 0 2 201
ATOM    788  CA  ASP   79       22.095 -24.956  17.641  1.00 20.00 0 2 201
ATOM    789  CA  ASP   79      -16.905  40.044 -19.129  1.00 20.00 0 2 201
ATOM    790  CA  ASP   80       12.345  23.794 -14.533  1.00 20.00 0 2 201
ATOM    791  CA  ASP   80       41.594 -37.956  17.641  1.00 20.00 0 2 201
ATOM    792  CA  ASP   80       22.095 -24.956  26.833  1.00 20.00 0 2 201
ATOM    793  CA  ASP   80      -23.405  -5.456   8.448  1.00 20.00 0 2 201
ATOM    794  CA  ASP   80       15.595  20.544  -9.937  1.00 20.00 0 2 201
ATOM    795  CA  ASP   80       22.095  14.044 -19.129  1.00 20.00 0 2 201
ATOM    796  CA  ASP   80       48.094 -37.956  17.641  1.00 20.00 0 2 201
ATOM    797  CA  ASP   80       22.095  14.044  -9.937  1.00 20.00 0 2 201
ATOM    798  CA  ASP   80       44.844 -41.206  22.237  1.00 20.00 0 2 201
ATOM    799  CA  ASP   80       25.345 -28.206  31.429  1.00 20.00 0 2 201
